# Supplementary material for: ﻿Description of a new Osedax (Annelida, Polychaeta, Siboglinidae) species colonizing cow bones in the South Atlantic Ocean
Source: Zookeys. 2024 Dec 3;1219:215–31. doi: 10.3897/zookeys.1219.134005 (PMC11632350; doi:10.3897/zookeys.1219.134005)
Supplement: XML Treatment for Osedax nataliae [file zookeys.1219.134005-treatment1.xml]

<!DOCTYPE tp:taxon-treatment
  PUBLIC "-//TaxonX//DTD Taxonomic Treatment Publishing DTD v0 20100105//EN" "tax-treatment-NSO.dtd">
<tp:taxon-treatment xmlns:tp="http://www.plazi.org/taxpub"><tp:treatment-meta><kwd-group><label>Taxon classification</label><kwd>
                <named-content content-type="kingdom">Animalia</named-content>
              </kwd><kwd>
                <named-content content-type="order">Sabellida</named-content>
              </kwd><kwd>
                <named-content content-type="family">Siboglinidae</named-content>
              </kwd></kwd-group><mixed-citation publication-type="journal"><person-group><name><surname>Gularte</surname><given-names>Thammy</given-names></name><name><surname>Sumida</surname><given-names>Paulo Y. G.</given-names></name><name><surname>Bergamo</surname><given-names>Gilberto</given-names></name><name><surname>Rouse</surname><given-names>Greg W.</given-names></name></person-group><article-title>﻿Description of a new <italic><tp:taxon-name><tp:taxon-name-part taxon-name-part-type="genus" reg="Osedax">Osedax</tp:taxon-name-part></tp:taxon-name></italic> (<tp:taxon-name><tp:taxon-name-part taxon-name-part-type="phylum">Annelida</tp:taxon-name-part></tp:taxon-name>, <tp:taxon-name><tp:taxon-name-part taxon-name-part-type="class">Polychaeta</tp:taxon-name-part></tp:taxon-name>, <tp:taxon-name><tp:taxon-name-part taxon-name-part-type="family">Siboglinidae</tp:taxon-name-part></tp:taxon-name>) species colonizing cow bones in the South Atlantic Ocean</article-title><source>Zookeys</source><day>03</day><month>12</month><year>2024</year><volume>1219</volume><fpage>215</fpage><lpage>231</lpage><pub-id pub-id-type="doi">10.3897/zookeys.1219.134005</pub-id></mixed-citation></tp:treatment-meta><tp:nomenclature><label>﻿</label><tp:taxon-name>
              <object-id xmlns:xlink="http://www.w3.org/1999/xlink" content-type="arpha" xlink:type="simple">D7882582-9664-513B-969E-710A5A93D409</object-id>
              <tp:taxon-name-part taxon-name-part-type="genus" reg="Osedax">Osedax</tp:taxon-name-part>
              <tp:taxon-name-part taxon-name-part-type="species" reg="nataliae">nataliae</tp:taxon-name-part>
              <object-id xmlns:xlink="http://www.w3.org/1999/xlink" content-type="zoobank" xlink:type="simple">https://zoobank.org/ED3DE09A-776C-46FF-8418-59881D751365</object-id>
            </tp:taxon-name><tp:taxon-authority>Gularte, Sumida, Bergamo &amp; Rouse</tp:taxon-authority><tp:taxon-status xmlns:xlink="http://www.w3.org/1999/xlink" xlink:type="simple">sp. nov</tp:taxon-status><xref ref-type="fig" rid="F3">Figs 3</xref><xref ref-type="fig" rid="F4">, 4</xref><xref ref-type="fig" rid="F5">, 5</xref><tp:nomenclature-citation-list><tp:nomenclature-citation><tp:taxon-name>
                  <tp:taxon-name-part taxon-name-part-type="genus" reg="Osedax">Osedax</tp:taxon-name-part>
                </tp:taxon-name><comment>‘BioSuOr-4’ sec. <xref ref-type="bibr" rid="B43">Shimabukuro and Sumida 2019</xref>.</comment></tp:nomenclature-citation></tp:nomenclature-citation-list></tp:nomenclature><tp:treatment-sec sec-type="type material" id="SECID0ESIAI"><title>Type material.</title><p><bold><italic>Holotype</italic></bold>: MZUSP 6201, Female, preserved in ethanol, derived from an experimentally deployed cow bones (<italic><tp:taxon-name><tp:taxon-name-part taxon-name-part-type="genus" reg="Bos">Bos</tp:taxon-name-part><tp:taxon-name-part taxon-name-part-type="species" reg="taurus">taurus</tp:taxon-name-part></tp:taxon-name></italic>) at a depth of 550 m, collected with <italic>R/V Alucia</italic> on the continental margin off São Paulo state, Brazil (<named-content xmlns:xlink="http://www.w3.org/1999/xlink" content-type="dwc:verbatimCoordinates" xlink:type="simple"><named-content content-type="geo-json" specific-use="{&#34;type&#34;:&#34;Point&#34;,&#34;coordinates&#34;:[-46.152581,-26.603733]}" id="NCID0ENJAI" xlink:type="simple">26°36'13.44"S, 46°09'9.29"W</named-content></named-content>) on 18 May 2017. <bold><italic>Paratypes</italic></bold>: MZUSP 6203–6204, all females (30), preserved in ethanol, collected on cow bones deployed at the same locality and date as the holotype. Two dwarf male (allotypes), fixed in ethanol from tube of holotype: MZUSP 6202, same date and locality as holotype.</p></tp:treatment-sec><tp:treatment-sec sec-type="diagnosis" id="SECID0EVJAI"><title>Diagnosis and description.</title><p>Holotype female (Fig. <xref ref-type="fig" rid="F3">3A–C</xref>); body length ~ 14.7 mm; gelatinous tube (removed) 0.2 wide, longer than trunk and crown; crown of palps, ~ 2.8 mm long; trunk length ~ 7.4 mm, width ~ 0.5 mm; root structure ~ 4.5 mm long; width ~ 2.4 mm; Crown of four pinnulated palps, with the pinnules arranged along the outer margin of the palps (Figs <xref ref-type="fig" rid="F3">3B</xref>, <xref ref-type="fig" rid="F4">4</xref>). Conspicuous oviduct shorter than palps (Figs <xref ref-type="fig" rid="F3">3B</xref>, <xref ref-type="fig" rid="F4">4A–D</xref>). Collar ventrally along the margin of anterior trunk, except for the dorsal portion (Figs <xref ref-type="fig" rid="F3">3B</xref>, <xref ref-type="fig" rid="F4">4B–E</xref>). Live specimens with palps bright red-orange distally, becoming yellow and then white proximally to the boundary with the trunk (Fig. <xref ref-type="fig" rid="F5">5</xref>). No obvious pigmentation on trunk or demarcation into upper and lower trunk. Root structure missing in holotype, bulbous or lobulate in paratypes. Ovisac an ellipsoidal mass contain oocytes at various stages of development (Fig. <xref ref-type="fig" rid="F3">3A</xref>). Dwarf male ~ 170 μm in length, fusiform, no appendage organs (Fig. <xref ref-type="fig" rid="F3">3C</xref>); posterior hooks present (Fig. <xref ref-type="fig" rid="F3">3D</xref>).</p><fig id="F3" position="float" orientation="portrait"><object-id xmlns:xlink="http://www.w3.org/1999/xlink" content-type="doi" xlink:type="simple">10.3897/zookeys.1219.134005.figure3</object-id><object-id xmlns:xlink="http://www.w3.org/1999/xlink" content-type="arpha" xlink:type="simple">210D3DC0-28DF-593A-9FF4-44F05FF28139</object-id><label>Figure 3.</label><caption><p><italic><tp:taxon-name><tp:taxon-name-part taxon-name-part-type="genus" reg="Osedax">Osedax</tp:taxon-name-part><tp:taxon-name-part taxon-name-part-type="species" reg="nataliae">nataliae</tp:taxon-name-part></tp:taxon-name></italic> sp. nov. Preserved female holotype (MZUSP 6201) <bold>A–C</bold> and male specimens (MZUSP 6202) <bold>D</bold>: <bold>A</bold> lateral view of the entire specimen <bold>B</bold> detail of palps and trunk <bold>C</bold> detail of trunk with male attached to the surface <bold>D</bold> light microscope of individual male (preserved). Abbreviations: c, collar; m, male; od, oviduct; ov, ovisac; p, palps; pp, pinnules; t, trunk; h, hooks; y, yolk.</p></caption><graphic xmlns:xlink="http://www.w3.org/1999/xlink" xlink:href="zookeys-1219-215_article-134005__-g003.jpg" position="float" orientation="portrait" xlink:type="simple" id="oo_1189238.jpg"><uri content-type="original_file" xlink:type="simple">https://binary.pensoft.net/fig/1189238</uri></graphic></fig><fig id="F4" position="float" orientation="portrait"><object-id xmlns:xlink="http://www.w3.org/1999/xlink" content-type="doi" xlink:type="simple">10.3897/zookeys.1219.134005.figure4</object-id><object-id xmlns:xlink="http://www.w3.org/1999/xlink" content-type="arpha" xlink:type="simple">84ED3D77-3ADF-583C-8887-7E5B1D7993DC</object-id><label>Figure 4.</label><caption><p><italic><tp:taxon-name><tp:taxon-name-part taxon-name-part-type="genus" reg="Osedax">Osedax</tp:taxon-name-part><tp:taxon-name-part taxon-name-part-type="species" reg="nataliae">nataliae</tp:taxon-name-part></tp:taxon-name></italic> sp. nov. Scanning Electron Microscopy (<abbrev xmlns:xlink="http://www.w3.org/1999/xlink" xlink:title="scanning electron microscopy" id="ABBRID0E5MAI" xlink:type="simple">SEM</abbrev>) of two paratypes. Paratype (MZUSP 6204) <bold>A</bold> dorsal view of palps and trunk end of paratype 1. Paratype (MZUSP 6205) <bold>B</bold> dorsal view of palps and trunk end <bold>C</bold> lateral view highlighting oviduct and collar position <bold>D</bold> detail of the base of the palps <bold>E</bold> lateral view of the collar <bold>F</bold> detail of the pinnules in the palps. Abbreviations: c, collar; od, oviduct; p, palps; pp, pinnules; t, trunk.</p></caption><graphic xmlns:xlink="http://www.w3.org/1999/xlink" xlink:href="zookeys-1219-215_article-134005__-g004.jpg" position="float" orientation="portrait" xlink:type="simple" id="oo_1189239.jpg"><uri content-type="original_file" xlink:type="simple">https://binary.pensoft.net/fig/1189239</uri></graphic></fig><fig id="F5" position="float" orientation="portrait"><object-id xmlns:xlink="http://www.w3.org/1999/xlink" content-type="doi" xlink:type="simple">10.3897/zookeys.1219.134005.figure5</object-id><object-id xmlns:xlink="http://www.w3.org/1999/xlink" content-type="arpha" xlink:type="simple">1CB813D1-DCC8-5912-BEA0-92721F672E63</object-id><label>Figure 5.</label><caption><p><italic><tp:taxon-name><tp:taxon-name-part taxon-name-part-type="genus" reg="Osedax">Osedax</tp:taxon-name-part><tp:taxon-name-part taxon-name-part-type="species" reg="nataliae">nataliae</tp:taxon-name-part></tp:taxon-name></italic> sp. nov. Live specimens photographed alive onboard R/V Alucia after recovery from the lander. Red palps and trunk are partially extended in gelatinous tubes.</p></caption><graphic xmlns:xlink="http://www.w3.org/1999/xlink" xlink:href="zookeys-1219-215_article-134005__-g005.jpg" position="float" orientation="portrait" xlink:type="simple" id="oo_1189240.jpg"><uri content-type="original_file" xlink:type="simple">https://binary.pensoft.net/fig/1189240</uri></graphic></fig></tp:treatment-sec><tp:treatment-sec sec-type="distribution" id="SECID0ELOAI"><title>Distribution.</title><p>Known from the continental margin off São Paulo state, Santos basin, Brazil, at a depth of 550 m; on experimentally deployed cow bones.</p></tp:treatment-sec><tp:treatment-sec sec-type="Molecular results" id="SECID0EQOAI"><title>Molecular results.</title><p>The final lengths of sequences for the different genetic markers were 482–600 bp (<abbrev xmlns:xlink="http://www.w3.org/1999/xlink" xlink:title="c oxidase subunit I" id="ABBRID0EWOAI" xlink:type="simple">COI</abbrev>), 454 bp (<abbrev xmlns:xlink="http://www.w3.org/1999/xlink" xlink:title="16S rRNA" id="ABBRID0E1OAI" xlink:type="simple">16S</abbrev>), 1769 bp (<abbrev xmlns:xlink="http://www.w3.org/1999/xlink" xlink:title="18S rRNA" id="ABBRID0E5OAI" xlink:type="simple">18S</abbrev>), 997 bp (<abbrev xmlns:xlink="http://www.w3.org/1999/xlink" xlink:title="28S rRNA" id="ABBRID0ECPAI" xlink:type="simple">28S</abbrev>) and 309 bp (<abbrev xmlns:xlink="http://www.w3.org/1999/xlink" xlink:title="Histone H3" id="ABBRID0EGPAI" xlink:type="simple">H3</abbrev>). Uncorrected intraspecific divergence of <italic><tp:taxon-name><tp:taxon-name-part taxon-name-part-type="genus" reg="Osedax">O.</tp:taxon-name-part><tp:taxon-name-part taxon-name-part-type="species" reg="nataliae">nataliae</tp:taxon-name-part></tp:taxon-name></italic> sp. nov. for <abbrev xmlns:xlink="http://www.w3.org/1999/xlink" xlink:title="c oxidase subunit I" id="ABBRID0EVPAI" xlink:type="simple">COI</abbrev> was up to 2.44%. In terms of distance, the most closely related species to <italic><tp:taxon-name><tp:taxon-name-part taxon-name-part-type="genus" reg="Osedax">O.</tp:taxon-name-part><tp:taxon-name-part taxon-name-part-type="species" reg="nataliae">nataliae</tp:taxon-name-part></tp:taxon-name></italic> sp. nov. was <italic><tp:taxon-name><tp:taxon-name-part taxon-name-part-type="genus" reg="Osedax">O.</tp:taxon-name-part></tp:taxon-name></italic> ‘sagami-3’, with a minimum interspecific distance for <abbrev xmlns:xlink="http://www.w3.org/1999/xlink" xlink:title="c oxidase subunit I" id="ABBRID0ELQAI" xlink:type="simple">COI</abbrev> of 13.92% (Suppl. material <xref ref-type="supplementary-material" rid="S1">1</xref>). The phylogenetic analysis of the concatenated dataset of the five markers placed <italic><tp:taxon-name><tp:taxon-name-part taxon-name-part-type="genus" reg="Osedax">Osedax</tp:taxon-name-part><tp:taxon-name-part taxon-name-part-type="species" reg="nataliae">nataliae</tp:taxon-name-part></tp:taxon-name></italic> sp. nov. in the well-supported Clade V (see <xref ref-type="bibr" rid="B38">Rouse et al. 2018</xref>) although relationships within the clade were poorly supported. The new species was recovered as sister species to the clade formed by <italic><tp:taxon-name><tp:taxon-name-part taxon-name-part-type="genus" reg="Osedax">O.</tp:taxon-name-part></tp:taxon-name></italic> ‘sagami-3’, known from NW Pacific at unknown depth, and <italic><tp:taxon-name><tp:taxon-name-part taxon-name-part-type="genus" reg="Osedax">Osedax</tp:taxon-name-part><tp:taxon-name-part taxon-name-part-type="species" reg="roseus">roseus</tp:taxon-name-part></tp:taxon-name></italic>, from NW and NE Pacific at depths of 633 to 1820 m (Fig. <xref ref-type="fig" rid="F6">6</xref>). A total of 22 distinct haplotypes were recovered for the <abbrev xmlns:xlink="http://www.w3.org/1999/xlink" xlink:title="c oxidase subunit I" id="ABBRID0EYRAI" xlink:type="simple">COI</abbrev> dataset (<italic>n</italic> = 38), with the most common one being shared by ten individuals (Fig. <xref ref-type="fig" rid="F7">7</xref>). Despite originating from a single experimental lander, the network reveals a central and more common haplotype surrounded by several closely related and some more distant haplotypes with numerous nucleotide substitutions.</p><fig id="F6" position="float" orientation="portrait"><object-id xmlns:xlink="http://www.w3.org/1999/xlink" content-type="doi" xlink:type="simple">10.3897/zookeys.1219.134005.figure6</object-id><object-id xmlns:xlink="http://www.w3.org/1999/xlink" content-type="arpha" xlink:type="simple">9168F3B4-6528-550B-95AD-315DED3EBC6D</object-id><label>Figure 6.</label><caption><p><italic><tp:taxon-name><tp:taxon-name-part taxon-name-part-type="genus" reg="Osedax">Osedax</tp:taxon-name-part></tp:taxon-name></italic> phylogenetic analysis. Maximum likelihood phylogenetic tree based on a partitioned concatenated dataset of <abbrev xmlns:xlink="http://www.w3.org/1999/xlink" xlink:title="c oxidase subunit I" id="ABBRID0ERSAI" xlink:type="simple">COI</abbrev>, <abbrev xmlns:xlink="http://www.w3.org/1999/xlink" xlink:title="16S rRNA" id="ABBRID0EVSAI" xlink:type="simple">16S</abbrev>, <abbrev xmlns:xlink="http://www.w3.org/1999/xlink" xlink:title="18S rRNA" id="ABBRID0EZSAI" xlink:type="simple">18S</abbrev>, <abbrev xmlns:xlink="http://www.w3.org/1999/xlink" xlink:title="28S rRNA" id="ABBRID0E4SAI" xlink:type="simple">28S</abbrev>, and <abbrev xmlns:xlink="http://www.w3.org/1999/xlink" xlink:title="Histone H3" id="ABBRID0EBTAI" xlink:type="simple">H3</abbrev> markers (MAFFT-aligned) for the data shown in Table <xref ref-type="table" rid="T2">2</xref>. Bootstrap support values are indicated. Black star values were ≥ 95% (BS). Missing values indicate BS &lt; 50%.</p></caption><graphic xmlns:xlink="http://www.w3.org/1999/xlink" xlink:href="zookeys-1219-215_article-134005__-g006.jpg" position="float" orientation="portrait" xlink:type="simple" id="oo_1189241.jpg"><uri content-type="original_file" xlink:type="simple">https://binary.pensoft.net/fig/1189241</uri></graphic></fig><fig id="F7" position="float" orientation="portrait"><object-id xmlns:xlink="http://www.w3.org/1999/xlink" content-type="doi" xlink:type="simple">10.3897/zookeys.1219.134005.figure7</object-id><object-id xmlns:xlink="http://www.w3.org/1999/xlink" content-type="arpha" xlink:type="simple">84FB4469-7552-509E-9AC2-AD29029B6FB5</object-id><label>Figure 7.</label><caption><p>Haplotype network using <abbrev xmlns:xlink="http://www.w3.org/1999/xlink" xlink:title="c oxidase subunit I" id="ABBRID0EWTAI" xlink:type="simple">COI</abbrev> for 37 <italic><tp:taxon-name><tp:taxon-name-part taxon-name-part-type="genus" reg="Osedax">Osedax</tp:taxon-name-part><tp:taxon-name-part taxon-name-part-type="species" reg="nataliae">nataliae</tp:taxon-name-part></tp:taxon-name></italic> sp. nov. Circles are haplotypes and crosshatches are single nucleotide substitutions.</p></caption><graphic xmlns:xlink="http://www.w3.org/1999/xlink" xlink:href="zookeys-1219-215_article-134005__-g007.jpg" position="float" orientation="portrait" xlink:type="simple" id="oo_1189242.jpg"><uri content-type="original_file" xlink:type="simple">https://binary.pensoft.net/fig/1189242</uri></graphic></fig></tp:treatment-sec><tp:treatment-sec sec-type="remarks" id="SECID0EKUAI"><title>Remarks.</title><p><italic><tp:taxon-name><tp:taxon-name-part taxon-name-part-type="genus" reg="Osedax">Osedax</tp:taxon-name-part><tp:taxon-name-part taxon-name-part-type="species" reg="nataliae">nataliae</tp:taxon-name-part></tp:taxon-name></italic> sp. nov. is part of the Clade V according to the phylogenetic analysis (Fig. <xref ref-type="fig" rid="F6">6</xref>) and shares some important morphological features with the other taxa within this clade, such as pinnules inserted on the outer margin of palps (Fig. <xref ref-type="fig" rid="F4">4D, E</xref>) and a collar at the base of the crown (Figs <xref ref-type="fig" rid="F4">4B</xref>, <xref ref-type="fig" rid="F5">5B–E</xref>). The collar of <italic><tp:taxon-name><tp:taxon-name-part taxon-name-part-type="genus" reg="Osedax">Osedax</tp:taxon-name-part><tp:taxon-name-part taxon-name-part-type="species" reg="nataliae">nataliae</tp:taxon-name-part></tp:taxon-name></italic> sp. nov. and <italic><tp:taxon-name><tp:taxon-name-part taxon-name-part-type="genus" reg="Osedax">Osedax</tp:taxon-name-part><tp:taxon-name-part taxon-name-part-type="species" reg="roseus">roseus</tp:taxon-name-part></tp:taxon-name></italic> (the closest species in molecular phylogeny that has a morphological description) are similar in shape and position, though more inflated in <italic><tp:taxon-name><tp:taxon-name-part taxon-name-part-type="genus" reg="Osedax">O.</tp:taxon-name-part><tp:taxon-name-part taxon-name-part-type="species" reg="nataliae">nataliae</tp:taxon-name-part></tp:taxon-name></italic> sp. nov. Some specimens of <italic><tp:taxon-name><tp:taxon-name-part taxon-name-part-type="genus" reg="Osedax">Osedax</tp:taxon-name-part><tp:taxon-name-part taxon-name-part-type="species" reg="nataliae">nataliae</tp:taxon-name-part></tp:taxon-name></italic> sp. nov. appear to lack a collar, which could be an artifact of fixation. The dwarf males of <italic><tp:taxon-name><tp:taxon-name-part taxon-name-part-type="genus" reg="Osedax">O.</tp:taxon-name-part><tp:taxon-name-part taxon-name-part-type="species" reg="nataliae">nataliae</tp:taxon-name-part></tp:taxon-name></italic> sp. nov., with a length of 170 μm, are notably smaller than the males of <italic><tp:taxon-name><tp:taxon-name-part taxon-name-part-type="genus" reg="Osedax">O.</tp:taxon-name-part><tp:taxon-name-part taxon-name-part-type="species" reg="rubiplumus">rubiplumus</tp:taxon-name-part></tp:taxon-name></italic> (400 μm–1.1 mm long) but similar in size to those of <italic><tp:taxon-name><tp:taxon-name-part taxon-name-part-type="genus" reg="Osedax">O.</tp:taxon-name-part><tp:taxon-name-part taxon-name-part-type="species" reg="roseus">roseus</tp:taxon-name-part></tp:taxon-name></italic> (130–210 μm) and <italic><tp:taxon-name><tp:taxon-name-part taxon-name-part-type="genus" reg="Osedax">O.</tp:taxon-name-part><tp:taxon-name-part taxon-name-part-type="species" reg="frankpressi">frankpressi</tp:taxon-name-part></tp:taxon-name></italic> (150–250 μm). The body size (length of crown + trunk) of <italic><tp:taxon-name><tp:taxon-name-part taxon-name-part-type="genus" reg="Osedax">Osedax</tp:taxon-name-part><tp:taxon-name-part taxon-name-part-type="species" reg="nataliae">nataliae</tp:taxon-name-part></tp:taxon-name></italic> sp. nov. females varied markedly among the individuals examined, ranging from 4 mm to 15 mm, with a mean value of 6.76 mm. When compared with groups from the same clade, the body size is like <italic><tp:taxon-name><tp:taxon-name-part taxon-name-part-type="genus" reg="Osedax">O.</tp:taxon-name-part><tp:taxon-name-part taxon-name-part-type="species" reg="roseus">roseus</tp:taxon-name-part></tp:taxon-name></italic>, <italic><tp:taxon-name><tp:taxon-name-part taxon-name-part-type="genus" reg="Osedax">O.</tp:taxon-name-part><tp:taxon-name-part taxon-name-part-type="species" reg="bryani">bryani</tp:taxon-name-part></tp:taxon-name></italic>, and <italic><tp:taxon-name><tp:taxon-name-part taxon-name-part-type="genus" reg="Osedax">O.</tp:taxon-name-part><tp:taxon-name-part taxon-name-part-type="species" reg="fenrisi">fenrisi</tp:taxon-name-part></tp:taxon-name></italic> females but much smaller than <italic><tp:taxon-name><tp:taxon-name-part taxon-name-part-type="genus" reg="Osedax">O.</tp:taxon-name-part><tp:taxon-name-part taxon-name-part-type="species" reg="rubiplumus">rubiplumus</tp:taxon-name-part></tp:taxon-name></italic>. <italic><tp:taxon-name><tp:taxon-name-part taxon-name-part-type="genus" reg="Osedax">Osedax</tp:taxon-name-part><tp:taxon-name-part taxon-name-part-type="species" reg="nataliae">nataliae</tp:taxon-name-part></tp:taxon-name></italic> sp. nov. is not obviously distinguishable from its relatives on morphology. Its notable features such as the red-orange distal crown of pinnulate palps, yellowing towards the base, collar, and long trunk (Fig. <xref ref-type="fig" rid="F3">3</xref>) may occur in other species of Clade V, such as <italic><tp:taxon-name><tp:taxon-name-part taxon-name-part-type="genus" reg="Osedax">O.</tp:taxon-name-part><tp:taxon-name-part taxon-name-part-type="species" reg="roseus">roseus</tp:taxon-name-part></tp:taxon-name></italic>. However, molecular data from both the phylogenetic analysis (Fig. <xref ref-type="fig" rid="F6">6</xref>) and <abbrev xmlns:xlink="http://www.w3.org/1999/xlink" xlink:title="c oxidase subunit I" id="ABBRID0EY1AI" xlink:type="simple">COI</abbrev> distance (Suppl. material <xref ref-type="supplementary-material" rid="S1">1</xref>) confirm <italic><tp:taxon-name><tp:taxon-name-part taxon-name-part-type="genus" reg="Osedax">Osedax</tp:taxon-name-part><tp:taxon-name-part taxon-name-part-type="species" reg="nataliae">nataliae</tp:taxon-name-part></tp:taxon-name></italic> sp. nov. as a new species.</p></tp:treatment-sec><tp:treatment-sec sec-type="etymology" id="SECID0EL2AI"><title>Etymology.</title><p>This species is named after Natalia Gularte, mother of the first author, in recognition of her long and continued support in this research effort.</p></tp:treatment-sec><tp:treatment-sec><!--Section generated to contain objects referenced in tp:taxon-treatment.--><supplementary-material xmlns:xlink="http://www.w3.org/1999/xlink" id="S1" position="float" orientation="portrait" xlink:type="simple"><object-id content-type="doi" xlink:type="simple">10.3897/zookeys.1219.134005.suppl1</object-id><object-id content-type="arpha" xlink:type="simple">1934382C-3E37-589D-A59B-87D061FEE15A</object-id><label>Supplementary material 1</label><caption><p>Minimum genetic distance based on uncorrected p–distance between species within Clade V</p></caption><statement content-type="dataType"><label>Data type</label><p>xlsx</p></statement><statement content-type="notes"><label>Explanation note</label><p>The maximum intraspecific divergences among <italic><tp:taxon-name><tp:taxon-name-part taxon-name-part-type="genus" reg="Osedax">Osedax</tp:taxon-name-part><tp:taxon-name-part taxon-name-part-type="species" reg="nataliae">nataliae</tp:taxon-name-part></tp:taxon-name></italic> sp. nov. specimens are in bold.</p></statement><media xlink:href="zookeys-1219-215_article-134005__-s001.xlsx" mimetype="application" mime-subtype="vnd.openxmlformats-officedocument.spreadsheetml.sheet" position="float" orientation="portrait" xlink:type="simple" id="oo_1189243.xlsx"><uri content-type="original_file" xlink:type="simple">https://binary.pensoft.net/file/1189243</uri></media><permissions><license xlink:type="simple"><license-p>This dataset is made available under the Open Database License (http://opendatacommons.org/licenses/odbl/1.0/). The Open Database License (ODbL) is a license agreement intended to allow users to freely share, modify, and use this Dataset while maintaining this same freedom for others, provided that the original source and author(s) are credited.</license-p></license></permissions><attrib specific-use="authors">Thammy Gularte, Paulo Y. G. Sumida, Gilberto Bergamo, Greg W. Rouse</attrib></supplementary-material><table-wrap id="T2" position="float" orientation="portrait"><label>Table 2.</label><caption><p>List of species and GenBank accession numbers for sequences in this study. New sequences in bold.</p></caption><table id="TID0EB6BG" rules="all"><tbody><tr><th rowspan="1" colspan="1">Taxa</th><th rowspan="1" colspan="1">Source/Authority</th><th rowspan="1" colspan="1">
                  <abbrev xmlns:xlink="http://www.w3.org/1999/xlink" xlink:title="c oxidase subunit I" id="ABBRID0EJHAE" xlink:type="simple">COI</abbrev>
                </th><th rowspan="1" colspan="1">
                  <abbrev xmlns:xlink="http://www.w3.org/1999/xlink" xlink:title="16S rRNA" id="ABBRID0ERHAE" xlink:type="simple">16S</abbrev>
                </th><th rowspan="1" colspan="1">
                  <abbrev xmlns:xlink="http://www.w3.org/1999/xlink" xlink:title="18S rRNA" id="ABBRID0EZHAE" xlink:type="simple">18S</abbrev>
                </th><th rowspan="1" colspan="1">
                  <abbrev xmlns:xlink="http://www.w3.org/1999/xlink" xlink:title="28S rRNA" id="ABBRID0EBIAE" xlink:type="simple">28S</abbrev>
                </th><th rowspan="1" colspan="1">
                  <abbrev xmlns:xlink="http://www.w3.org/1999/xlink" xlink:title="Histone H3" id="ABBRID0EJIAE" xlink:type="simple">H3</abbrev>
                </th></tr><tr><td rowspan="1" colspan="7">
                  <bold>Outgroup</bold>
                </td></tr><tr><td rowspan="1" colspan="1">
                  <italic>
                    <tp:taxon-name><tp:taxon-name-part taxon-name-part-type="genus" reg="Lamellibrachia">Lamellibrachia</tp:taxon-name-part><tp:taxon-name-part taxon-name-part-type="species" reg="columna">columna</tp:taxon-name-part></tp:taxon-name>
                  </italic>
                </td><td rowspan="1" colspan="1">
                  <xref ref-type="bibr" rid="B55">Webb 1969</xref>
                </td><td rowspan="1" colspan="1">
                  <ext-link xmlns:xlink="http://www.w3.org/1999/xlink" xlink:href="DQ996645" ext-link-type="gen" xlink:type="simple">DQ996645</ext-link>
                </td><td rowspan="1" colspan="1">
                  <ext-link xmlns:xlink="http://www.w3.org/1999/xlink" xlink:href="FJ347646" ext-link-type="gen" xlink:type="simple">FJ347646</ext-link>
                </td><td rowspan="1" colspan="1">
                  <ext-link xmlns:xlink="http://www.w3.org/1999/xlink" xlink:href="FJ347679" ext-link-type="gen" xlink:type="simple">FJ347679</ext-link>
                </td><td rowspan="1" colspan="1">
                  <ext-link xmlns:xlink="http://www.w3.org/1999/xlink" xlink:href="MG264417" ext-link-type="gen" xlink:type="simple">MG264417</ext-link>
                </td><td rowspan="1" colspan="1">
                  <ext-link xmlns:xlink="http://www.w3.org/1999/xlink" xlink:href="FJ347696" ext-link-type="gen" xlink:type="simple">FJ347696</ext-link>
                </td></tr><tr><td rowspan="1" colspan="1">
                  <italic>
                    <tp:taxon-name><tp:taxon-name-part taxon-name-part-type="genus" reg="Riftia">Riftia</tp:taxon-name-part><tp:taxon-name-part taxon-name-part-type="species" reg="pachyptila">pachyptila</tp:taxon-name-part></tp:taxon-name>
                  </italic>
                </td><td rowspan="1" colspan="1">
                  <xref ref-type="bibr" rid="B24">Jones 1981</xref>
                </td><td rowspan="1" colspan="1">
                  <ext-link xmlns:xlink="http://www.w3.org/1999/xlink" xlink:href="KP119562" ext-link-type="gen" xlink:type="simple">KP119562</ext-link>
                </td><td rowspan="1" colspan="1">
                  <ext-link xmlns:xlink="http://www.w3.org/1999/xlink" xlink:href="KP119573" ext-link-type="gen" xlink:type="simple">KP119573</ext-link>
                </td><td rowspan="1" colspan="1">
                  <ext-link xmlns:xlink="http://www.w3.org/1999/xlink" xlink:href="KP119591" ext-link-type="gen" xlink:type="simple">KP119591</ext-link>
                </td><td rowspan="1" colspan="1">
                  <ext-link xmlns:xlink="http://www.w3.org/1999/xlink" xlink:href="KP119582" ext-link-type="gen" xlink:type="simple">KP119582</ext-link>
                </td><td rowspan="1" colspan="1">
                  <ext-link xmlns:xlink="http://www.w3.org/1999/xlink" xlink:href="KP119555" ext-link-type="gen" xlink:type="simple">KP119555</ext-link>
                </td></tr><tr><td rowspan="1" colspan="1">
                  <italic>
                    <tp:taxon-name><tp:taxon-name-part taxon-name-part-type="genus" reg="Sclerolinum">Sclerolinum</tp:taxon-name-part><tp:taxon-name-part taxon-name-part-type="species" reg="brattstromi">brattstromi</tp:taxon-name-part></tp:taxon-name>
                  </italic>
                </td><td rowspan="1" colspan="1">
                  <xref ref-type="bibr" rid="B54">Webb 1964</xref>
                </td><td rowspan="1" colspan="1">
                  <ext-link xmlns:xlink="http://www.w3.org/1999/xlink" xlink:href="FJ347644" ext-link-type="gen" xlink:type="simple">FJ347644</ext-link>
                </td><td rowspan="1" colspan="1">
                  <ext-link xmlns:xlink="http://www.w3.org/1999/xlink" xlink:href="FJ347644" ext-link-type="gen" xlink:type="simple">FJ347644</ext-link>
                </td><td rowspan="1" colspan="1">
                  <ext-link xmlns:xlink="http://www.w3.org/1999/xlink" xlink:href="FJ347680" ext-link-type="gen" xlink:type="simple">FJ347680</ext-link>
                </td><td rowspan="1" colspan="1">
                  <ext-link xmlns:xlink="http://www.w3.org/1999/xlink" xlink:href="FJ347677" ext-link-type="gen" xlink:type="simple">FJ347677</ext-link>
                </td><td rowspan="1" colspan="1">
                  <ext-link xmlns:xlink="http://www.w3.org/1999/xlink" xlink:href="FJ347697" ext-link-type="gen" xlink:type="simple">FJ347697</ext-link>
                </td></tr><tr><td rowspan="1" colspan="7">
                  <bold>
                    <italic>
                      <tp:taxon-name><tp:taxon-name-part taxon-name-part-type="genus" reg="Osedax">Osedax</tp:taxon-name-part></tp:taxon-name>
                    </italic>
                  </bold>
                </td></tr><tr><td rowspan="1" colspan="1">
                  <italic>
                    <tp:taxon-name><tp:taxon-name-part taxon-name-part-type="genus" reg="Osedax">O.</tp:taxon-name-part><tp:taxon-name-part taxon-name-part-type="species" reg="antarcticus">antarcticus</tp:taxon-name-part></tp:taxon-name>
                  </italic>
                </td><td rowspan="1" colspan="1">
                  <xref ref-type="bibr" rid="B21">Glover et al. 2013</xref>
                </td><td rowspan="1" colspan="1">
                  <ext-link xmlns:xlink="http://www.w3.org/1999/xlink" xlink:href="KF444422" ext-link-type="gen" xlink:type="simple">KF444422</ext-link>
                </td><td rowspan="1" colspan="1">
                  <ext-link xmlns:xlink="http://www.w3.org/1999/xlink" xlink:href="KF444418" ext-link-type="gen" xlink:type="simple">KF444418</ext-link>
                </td><td rowspan="1" colspan="1">
                  <ext-link xmlns:xlink="http://www.w3.org/1999/xlink" xlink:href="KF444420" ext-link-type="gen" xlink:type="simple">KF444420</ext-link>
                </td><td rowspan="1" colspan="1">–</td><td rowspan="1" colspan="1">–</td></tr><tr><td rowspan="1" colspan="1"><italic><tp:taxon-name><tp:taxon-name-part taxon-name-part-type="genus" reg="Osedax">O.</tp:taxon-name-part></tp:taxon-name></italic> ‘BioSuOr-1’</td><td rowspan="1" colspan="1">
                  <xref ref-type="bibr" rid="B43">Shimabukuro and Sumida 2019</xref>
                </td><td rowspan="1" colspan="1">
                  <ext-link xmlns:xlink="http://www.w3.org/1999/xlink" xlink:href="MH616036" ext-link-type="gen" xlink:type="simple">MH616036</ext-link>
                </td><td rowspan="1" colspan="1">–</td><td rowspan="1" colspan="1">–</td><td rowspan="1" colspan="1">–</td><td rowspan="1" colspan="1">–</td></tr><tr><td rowspan="1" colspan="1"><italic><tp:taxon-name><tp:taxon-name-part taxon-name-part-type="genus" reg="Osedax">O.</tp:taxon-name-part></tp:taxon-name></italic> ‘BioSuOr-2’</td><td rowspan="1" colspan="1">
                  <xref ref-type="bibr" rid="B43">Shimabukuro and Sumida 2019</xref>
                </td><td rowspan="1" colspan="1">
                  <ext-link xmlns:xlink="http://www.w3.org/1999/xlink" xlink:href="MH616081" ext-link-type="gen" xlink:type="simple">MH616081</ext-link>
                </td><td rowspan="1" colspan="1">–</td><td rowspan="1" colspan="1">–</td><td rowspan="1" colspan="1">–</td><td rowspan="1" colspan="1">–</td></tr><tr><td rowspan="1" colspan="1"><italic><tp:taxon-name><tp:taxon-name-part taxon-name-part-type="genus" reg="Osedax">O.</tp:taxon-name-part></tp:taxon-name></italic> ‘BioSuOr-3’</td><td rowspan="1" colspan="1">
                  <xref ref-type="bibr" rid="B43">Shimabukuro and Sumida 2019</xref>
                </td><td rowspan="1" colspan="1">
                  <ext-link xmlns:xlink="http://www.w3.org/1999/xlink" xlink:href="MH616075" ext-link-type="gen" xlink:type="simple">MH616075</ext-link>
                </td><td rowspan="1" colspan="1">–</td><td rowspan="1" colspan="1">–</td><td rowspan="1" colspan="1">–</td><td rowspan="1" colspan="1">–</td></tr><tr><td rowspan="1" colspan="1"><italic><tp:taxon-name><tp:taxon-name-part taxon-name-part-type="genus" reg="Osedax">O.</tp:taxon-name-part><tp:taxon-name-part taxon-name-part-type="species" reg="nataliae">nataliae</tp:taxon-name-part></tp:taxon-name></italic> sp. nov.</td><td rowspan="1" colspan="1">This study; <xref ref-type="bibr" rid="B43">Shimabukuro and Sumida 2019</xref></td><td rowspan="1" colspan="1"><ext-link xmlns:xlink="http://www.w3.org/1999/xlink" xlink:href="MH616012" ext-link-type="gen" xlink:type="simple">MH616012</ext-link>–<ext-link xmlns:xlink="http://www.w3.org/1999/xlink" xlink:href="MH616016" ext-link-type="gen" xlink:type="simple">MH616016</ext-link>, <bold><ext-link xmlns:xlink="http://www.w3.org/1999/xlink" xlink:href="PP765811" ext-link-type="gen" xlink:type="simple">PP765811</ext-link></bold>–<bold><ext-link xmlns:xlink="http://www.w3.org/1999/xlink" xlink:href="PP765827" ext-link-type="gen" xlink:type="simple">PP765827</ext-link>, <ext-link xmlns:xlink="http://www.w3.org/1999/xlink" xlink:href="PP982821" ext-link-type="gen" xlink:type="simple">PP982821</ext-link></bold>–<bold><ext-link xmlns:xlink="http://www.w3.org/1999/xlink" xlink:href="PP982840" ext-link-type="gen" xlink:type="simple">PP982840</ext-link></bold></td><td rowspan="1" colspan="1">
                  <bold>
                    <ext-link xmlns:xlink="http://www.w3.org/1999/xlink" xlink:href="PP669598" ext-link-type="gen" xlink:type="simple">PP669598</ext-link>
                  </bold>
                </td><td rowspan="1" colspan="1">
                  <bold>
                    <ext-link xmlns:xlink="http://www.w3.org/1999/xlink" xlink:href="PP669599" ext-link-type="gen" xlink:type="simple">PP669599</ext-link>
                  </bold>
                </td><td rowspan="1" colspan="1">
                  <bold>
                    <ext-link xmlns:xlink="http://www.w3.org/1999/xlink" xlink:href="PP669600" ext-link-type="gen" xlink:type="simple">PP669600</ext-link>
                  </bold>
                </td><td rowspan="1" colspan="1">
                  <bold>
                    <ext-link xmlns:xlink="http://www.w3.org/1999/xlink" xlink:href="PP766874" ext-link-type="gen" xlink:type="simple">PP766874</ext-link>
                  </bold>
                </td></tr><tr><td rowspan="1" colspan="1">
                  <italic>
                    <tp:taxon-name><tp:taxon-name-part taxon-name-part-type="genus" reg="Osedax">O.</tp:taxon-name-part><tp:taxon-name-part taxon-name-part-type="species" reg="bozoi">bozoi</tp:taxon-name-part></tp:taxon-name>
                  </italic>
                </td><td rowspan="1" colspan="1">
                  <xref ref-type="bibr" rid="B5">Berman et al. 2024</xref>
                </td><td rowspan="1" colspan="1">
                  <ext-link xmlns:xlink="http://www.w3.org/1999/xlink" xlink:href="ON357627" ext-link-type="gen" xlink:type="simple">ON357627</ext-link>
                </td><td rowspan="1" colspan="1">
                  <ext-link xmlns:xlink="http://www.w3.org/1999/xlink" xlink:href="ON261606" ext-link-type="gen" xlink:type="simple">ON261606</ext-link>
                </td><td rowspan="1" colspan="1">
                  <ext-link xmlns:xlink="http://www.w3.org/1999/xlink" xlink:href="ON261611" ext-link-type="gen" xlink:type="simple">ON261611</ext-link>
                </td><td rowspan="1" colspan="1">
                  <ext-link xmlns:xlink="http://www.w3.org/1999/xlink" xlink:href="ON261610" ext-link-type="gen" xlink:type="simple">ON261610</ext-link>
                </td><td rowspan="1" colspan="1">
                  <ext-link xmlns:xlink="http://www.w3.org/1999/xlink" xlink:href="ON254806" ext-link-type="gen" xlink:type="simple">ON254806</ext-link>
                </td></tr><tr><td rowspan="1" colspan="1">
                  <italic>
                    <tp:taxon-name><tp:taxon-name-part taxon-name-part-type="genus" reg="Osedax">O.</tp:taxon-name-part><tp:taxon-name-part taxon-name-part-type="species" reg="braziliensis">braziliensis</tp:taxon-name-part></tp:taxon-name>
                  </italic>
                </td><td rowspan="1" colspan="1">
                  <xref ref-type="bibr" rid="B16">Fujiwara et al. 2019</xref>
                </td><td rowspan="1" colspan="1">
                  <ext-link xmlns:xlink="http://www.w3.org/1999/xlink" xlink:href="LC381421" ext-link-type="gen" xlink:type="simple">LC381421</ext-link>
                </td><td rowspan="1" colspan="1">–</td><td rowspan="1" colspan="1">
                  <ext-link xmlns:xlink="http://www.w3.org/1999/xlink" xlink:href="LC381424" ext-link-type="gen" xlink:type="simple">LC381424</ext-link>
                </td><td rowspan="1" colspan="1">–</td><td rowspan="1" colspan="1">–</td></tr><tr><td rowspan="1" colspan="1">
                  <italic>
                    <tp:taxon-name><tp:taxon-name-part taxon-name-part-type="genus" reg="Osedax">O.</tp:taxon-name-part><tp:taxon-name-part taxon-name-part-type="species" reg="bryani">bryani</tp:taxon-name-part></tp:taxon-name>
                  </italic>
                </td><td rowspan="1" colspan="1">
                  <xref ref-type="bibr" rid="B38">Rouse et al. 2018</xref>
                </td><td rowspan="1" colspan="1">
                  <ext-link xmlns:xlink="http://www.w3.org/1999/xlink" xlink:href="KP119563" ext-link-type="gen" xlink:type="simple">KP119563</ext-link>
                </td><td rowspan="1" colspan="1">
                  <ext-link xmlns:xlink="http://www.w3.org/1999/xlink" xlink:href="KP119574" ext-link-type="gen" xlink:type="simple">KP119574</ext-link>
                </td><td rowspan="1" colspan="1">
                  <ext-link xmlns:xlink="http://www.w3.org/1999/xlink" xlink:href="KP119597" ext-link-type="gen" xlink:type="simple">KP119597</ext-link>
                </td><td rowspan="1" colspan="1">
                  <ext-link xmlns:xlink="http://www.w3.org/1999/xlink" xlink:href="KP119584" ext-link-type="gen" xlink:type="simple">KP119584</ext-link>
                </td><td rowspan="1" colspan="1">
                  <ext-link xmlns:xlink="http://www.w3.org/1999/xlink" xlink:href="KP119561" ext-link-type="gen" xlink:type="simple">KP119561</ext-link>
                </td></tr><tr><td rowspan="1" colspan="1">
                  <italic>
                    <tp:taxon-name><tp:taxon-name-part taxon-name-part-type="genus" reg="Osedax">O.</tp:taxon-name-part><tp:taxon-name-part taxon-name-part-type="species" reg="byronbayensis">byronbayensis</tp:taxon-name-part></tp:taxon-name>
                  </italic>
                </td><td rowspan="1" colspan="1">
                  <xref ref-type="bibr" rid="B18">Georgieva et al. 2023</xref>
                </td><td rowspan="1" colspan="1">
                  <ext-link xmlns:xlink="http://www.w3.org/1999/xlink" xlink:href="OQ801427" ext-link-type="gen" xlink:type="simple">OQ801427</ext-link>
                </td><td rowspan="1" colspan="1">
                  <ext-link xmlns:xlink="http://www.w3.org/1999/xlink" xlink:href="OQ820973" ext-link-type="gen" xlink:type="simple">OQ820973</ext-link>
                </td><td rowspan="1" colspan="1">
                  <ext-link xmlns:xlink="http://www.w3.org/1999/xlink" xlink:href="OQ803227" ext-link-type="gen" xlink:type="simple">OQ803227</ext-link>
                </td><td rowspan="1" colspan="1">–</td><td rowspan="1" colspan="1">–</td></tr><tr><td rowspan="1" colspan="1">
                  <italic>
                    <tp:taxon-name><tp:taxon-name-part taxon-name-part-type="genus" reg="Osedax">O.</tp:taxon-name-part><tp:taxon-name-part taxon-name-part-type="species" reg="craigmcclaini">craigmcclaini</tp:taxon-name-part></tp:taxon-name>
                  </italic>
                </td><td rowspan="1" colspan="1"><xref ref-type="bibr" rid="B5">Berman et al. 2024</xref>; <xref ref-type="bibr" rid="B32">McClain et al. 2019</xref></td><td rowspan="1" colspan="1">
                  <ext-link xmlns:xlink="http://www.w3.org/1999/xlink" xlink:href="MN258704" ext-link-type="gen" xlink:type="simple">MN258704</ext-link>
                </td><td rowspan="1" colspan="1">
                  <ext-link xmlns:xlink="http://www.w3.org/1999/xlink" xlink:href="ON217799" ext-link-type="gen" xlink:type="simple">ON217799</ext-link>
                </td><td rowspan="1" colspan="1">
                  <ext-link xmlns:xlink="http://www.w3.org/1999/xlink" xlink:href="ON220153" ext-link-type="gen" xlink:type="simple">ON220153</ext-link>
                </td><td rowspan="1" colspan="1">
                  <ext-link xmlns:xlink="http://www.w3.org/1999/xlink" xlink:href="ON226742" ext-link-type="gen" xlink:type="simple">ON226742</ext-link>
                </td><td rowspan="1" colspan="1">
                  <ext-link xmlns:xlink="http://www.w3.org/1999/xlink" xlink:href="ON254807" ext-link-type="gen" xlink:type="simple">ON254807</ext-link>
                </td></tr><tr><td rowspan="1" colspan="1">
                  <italic>
                    <tp:taxon-name><tp:taxon-name-part taxon-name-part-type="genus" reg="Osedax">O.</tp:taxon-name-part><tp:taxon-name-part taxon-name-part-type="species" reg="crouchi">crouchi</tp:taxon-name-part></tp:taxon-name>
                  </italic>
                </td><td rowspan="1" colspan="1">
                  <xref ref-type="bibr" rid="B1">Amon et al. 2014</xref>
                </td><td rowspan="1" colspan="1">
                  <ext-link xmlns:xlink="http://www.w3.org/1999/xlink" xlink:href="KJ598038" ext-link-type="gen" xlink:type="simple">KJ598038</ext-link>
                </td><td rowspan="1" colspan="1">
                  <ext-link xmlns:xlink="http://www.w3.org/1999/xlink" xlink:href="KJ598032" ext-link-type="gen" xlink:type="simple">KJ598032</ext-link>
                </td><td rowspan="1" colspan="1">
                  <ext-link xmlns:xlink="http://www.w3.org/1999/xlink" xlink:href="KJ598035" ext-link-type="gen" xlink:type="simple">KJ598035</ext-link>
                </td><td rowspan="1" colspan="1">–</td><td rowspan="1" colspan="1">–</td></tr><tr><td rowspan="1" colspan="1">
                  <italic>
                    <tp:taxon-name><tp:taxon-name-part taxon-name-part-type="genus" reg="Osedax">O.</tp:taxon-name-part><tp:taxon-name-part taxon-name-part-type="species" reg="deceptionensis">deceptionensis</tp:taxon-name-part></tp:taxon-name>
                  </italic>
                </td><td rowspan="1" colspan="1">
                  <xref ref-type="bibr" rid="B50">Taboada et al. 2015</xref>
                </td><td rowspan="1" colspan="1">
                  <ext-link xmlns:xlink="http://www.w3.org/1999/xlink" xlink:href="KF444428" ext-link-type="gen" xlink:type="simple">KF444428</ext-link>
                </td><td rowspan="1" colspan="1">
                  <ext-link xmlns:xlink="http://www.w3.org/1999/xlink" xlink:href="KF444419" ext-link-type="gen" xlink:type="simple">KF444419</ext-link>
                </td><td rowspan="1" colspan="1">
                  <ext-link xmlns:xlink="http://www.w3.org/1999/xlink" xlink:href="KF444421" ext-link-type="gen" xlink:type="simple">KF444421</ext-link>
                </td><td rowspan="1" colspan="1">
                  <ext-link xmlns:xlink="http://www.w3.org/1999/xlink" xlink:href="MG264418" ext-link-type="gen" xlink:type="simple">MG264418</ext-link>
                </td><td rowspan="1" colspan="1">
                  <ext-link xmlns:xlink="http://www.w3.org/1999/xlink" xlink:href="KT860546" ext-link-type="gen" xlink:type="simple">KT860546</ext-link>
                </td></tr><tr><td rowspan="1" colspan="1">
                  <italic>
                    <tp:taxon-name><tp:taxon-name-part taxon-name-part-type="genus" reg="Osedax">O.</tp:taxon-name-part><tp:taxon-name-part taxon-name-part-type="species" reg="docricketts">docricketts</tp:taxon-name-part></tp:taxon-name>
                  </italic>
                </td><td rowspan="1" colspan="1">
                  <xref ref-type="bibr" rid="B38">Rouse et al. 2018</xref>
                </td><td rowspan="1" colspan="1">
                  <ext-link xmlns:xlink="http://www.w3.org/1999/xlink" xlink:href="FJ347626" ext-link-type="gen" xlink:type="simple">FJ347626</ext-link>
                </td><td rowspan="1" colspan="1">
                  <ext-link xmlns:xlink="http://www.w3.org/1999/xlink" xlink:href="FJ347650" ext-link-type="gen" xlink:type="simple">FJ347650</ext-link>
                </td><td rowspan="1" colspan="1">
                  <ext-link xmlns:xlink="http://www.w3.org/1999/xlink" xlink:href="FJ347688" ext-link-type="gen" xlink:type="simple">FJ347688</ext-link>
                </td><td rowspan="1" colspan="1">
                  <ext-link xmlns:xlink="http://www.w3.org/1999/xlink" xlink:href="FJ347666" ext-link-type="gen" xlink:type="simple">FJ347666</ext-link>
                </td><td rowspan="1" colspan="1">
                  <ext-link xmlns:xlink="http://www.w3.org/1999/xlink" xlink:href="FJ347710" ext-link-type="gen" xlink:type="simple">FJ347710</ext-link>
                </td></tr><tr><td rowspan="1" colspan="1">
                  <italic>
                    <tp:taxon-name><tp:taxon-name-part taxon-name-part-type="genus" reg="Osedax">O.</tp:taxon-name-part><tp:taxon-name-part taxon-name-part-type="species" reg="estcourti">estcourti</tp:taxon-name-part></tp:taxon-name>
                  </italic>
                </td><td rowspan="1" colspan="1">
                  <xref ref-type="bibr" rid="B5">Berman et al. 2024</xref>
                </td><td rowspan="1" colspan="1">
                  <ext-link xmlns:xlink="http://www.w3.org/1999/xlink" xlink:href="ON211943" ext-link-type="gen" xlink:type="simple">ON211943</ext-link>
                </td><td rowspan="1" colspan="1">
                  <ext-link xmlns:xlink="http://www.w3.org/1999/xlink" xlink:href="ON217536" ext-link-type="gen" xlink:type="simple">ON217536</ext-link>
                </td><td rowspan="1" colspan="1">
                  <ext-link xmlns:xlink="http://www.w3.org/1999/xlink" xlink:href="ON220129" ext-link-type="gen" xlink:type="simple">ON220129</ext-link>
                </td><td rowspan="1" colspan="1">
                  <ext-link xmlns:xlink="http://www.w3.org/1999/xlink" xlink:href="ON220739" ext-link-type="gen" xlink:type="simple">ON220739</ext-link>
                </td><td rowspan="1" colspan="1">
                  <ext-link xmlns:xlink="http://www.w3.org/1999/xlink" xlink:href="ON254809" ext-link-type="gen" xlink:type="simple">ON254809</ext-link>
                </td></tr><tr><td rowspan="1" colspan="1">
                  <italic>
                    <tp:taxon-name><tp:taxon-name-part taxon-name-part-type="genus" reg="Osedax">O.</tp:taxon-name-part><tp:taxon-name-part taxon-name-part-type="species" reg="fenrisi">fenrisi</tp:taxon-name-part></tp:taxon-name>
                  </italic>
                </td><td rowspan="1" colspan="1">
                  <xref ref-type="bibr" rid="B14">Eilertsen et al. 2020</xref>
                </td><td rowspan="1" colspan="1">
                  <ext-link xmlns:xlink="http://www.w3.org/1999/xlink" xlink:href="MT556178" ext-link-type="gen" xlink:type="simple">MT556178</ext-link>
                </td><td rowspan="1" colspan="1">–</td><td rowspan="1" colspan="1">
                  <ext-link xmlns:xlink="http://www.w3.org/1999/xlink" xlink:href="MT556473" ext-link-type="gen" xlink:type="simple">MT556473</ext-link>
                </td><td rowspan="1" colspan="1">–</td><td rowspan="1" colspan="1">–</td></tr><tr><td rowspan="1" colspan="1">
                  <italic>
                    <tp:taxon-name><tp:taxon-name-part taxon-name-part-type="genus" reg="Osedax">O.</tp:taxon-name-part><tp:taxon-name-part taxon-name-part-type="species" reg="frankpressi">frankpressi</tp:taxon-name-part></tp:taxon-name>
                  </italic>
                </td><td rowspan="1" colspan="1">
                  <xref ref-type="bibr" rid="B35">Rouse et al. 2004</xref>
                </td><td rowspan="1" colspan="1">
                  <ext-link xmlns:xlink="http://www.w3.org/1999/xlink" xlink:href="FJ347607" ext-link-type="gen" xlink:type="simple">FJ347607</ext-link>
                </td><td rowspan="1" colspan="1">
                  <ext-link xmlns:xlink="http://www.w3.org/1999/xlink" xlink:href="FJ347658" ext-link-type="gen" xlink:type="simple">FJ347658</ext-link>
                </td><td rowspan="1" colspan="1">
                  <ext-link xmlns:xlink="http://www.w3.org/1999/xlink" xlink:href="FJ347682" ext-link-type="gen" xlink:type="simple">FJ347682</ext-link>
                </td><td rowspan="1" colspan="1">
                  <ext-link xmlns:xlink="http://www.w3.org/1999/xlink" xlink:href="FJ347674" ext-link-type="gen" xlink:type="simple">FJ347674</ext-link>
                </td><td rowspan="1" colspan="1">
                  <ext-link xmlns:xlink="http://www.w3.org/1999/xlink" xlink:href="FJ347705" ext-link-type="gen" xlink:type="simple">FJ347705</ext-link>
                </td></tr><tr><td rowspan="1" colspan="1">
                  <italic>
                    <tp:taxon-name><tp:taxon-name-part taxon-name-part-type="genus" reg="Osedax">O.</tp:taxon-name-part><tp:taxon-name-part taxon-name-part-type="species" reg="jabba">jabba</tp:taxon-name-part></tp:taxon-name>
                  </italic>
                </td><td rowspan="1" colspan="1">
                  <xref ref-type="bibr" rid="B38">Rouse et al. 2018</xref>
                </td><td rowspan="1" colspan="1">
                  <ext-link xmlns:xlink="http://www.w3.org/1999/xlink" xlink:href="FJ347638" ext-link-type="gen" xlink:type="simple">FJ347638</ext-link>
                </td><td rowspan="1" colspan="1">
                  <ext-link xmlns:xlink="http://www.w3.org/1999/xlink" xlink:href="FJ347647" ext-link-type="gen" xlink:type="simple">FJ347647</ext-link>
                </td><td rowspan="1" colspan="1">
                  <ext-link xmlns:xlink="http://www.w3.org/1999/xlink" xlink:href="FJ347693" ext-link-type="gen" xlink:type="simple">FJ347693</ext-link>
                </td><td rowspan="1" colspan="1">
                  <ext-link xmlns:xlink="http://www.w3.org/1999/xlink" xlink:href="FJ347676" ext-link-type="gen" xlink:type="simple">FJ347676</ext-link>
                </td><td rowspan="1" colspan="1">
                  <ext-link xmlns:xlink="http://www.w3.org/1999/xlink" xlink:href="FJ347703" ext-link-type="gen" xlink:type="simple">FJ347703</ext-link>
                </td></tr><tr><td rowspan="1" colspan="1">
                  <italic>
                    <tp:taxon-name><tp:taxon-name-part taxon-name-part-type="genus" reg="Osedax">O.</tp:taxon-name-part><tp:taxon-name-part taxon-name-part-type="species" reg="japonicus">japonicus</tp:taxon-name-part></tp:taxon-name>
                  </italic>
                </td><td rowspan="1" colspan="1">
                  <xref ref-type="bibr" rid="B15">Fujikura et al. 2006</xref>
                </td><td rowspan="1" colspan="1">
                  <ext-link xmlns:xlink="http://www.w3.org/1999/xlink" xlink:href="FM998111" ext-link-type="gen" xlink:type="simple">FM998111</ext-link>
                </td><td rowspan="1" colspan="1">–</td><td rowspan="1" colspan="1">
                  <ext-link xmlns:xlink="http://www.w3.org/1999/xlink" xlink:href="FM995535" ext-link-type="gen" xlink:type="simple">FM995535</ext-link>
                </td><td rowspan="1" colspan="1">–</td><td rowspan="1" colspan="1">–</td></tr><tr><td rowspan="1" colspan="1">
                  <italic>
                    <tp:taxon-name><tp:taxon-name-part taxon-name-part-type="genus" reg="Osedax">O.</tp:taxon-name-part><tp:taxon-name-part taxon-name-part-type="species" reg="knutei">knutei</tp:taxon-name-part></tp:taxon-name>
                  </italic>
                </td><td rowspan="1" colspan="1">
                  <xref ref-type="bibr" rid="B38">Rouse et al. 2018</xref>
                </td><td rowspan="1" colspan="1">
                  <ext-link xmlns:xlink="http://www.w3.org/1999/xlink" xlink:href="FJ347635" ext-link-type="gen" xlink:type="simple">FJ347635</ext-link>
                </td><td rowspan="1" colspan="1">
                  <ext-link xmlns:xlink="http://www.w3.org/1999/xlink" xlink:href="FJ347648" ext-link-type="gen" xlink:type="simple">FJ347648</ext-link>
                </td><td rowspan="1" colspan="1">
                  <ext-link xmlns:xlink="http://www.w3.org/1999/xlink" xlink:href="FJ347692" ext-link-type="gen" xlink:type="simple">FJ347692</ext-link>
                </td><td rowspan="1" colspan="1">
                  <ext-link xmlns:xlink="http://www.w3.org/1999/xlink" xlink:href="FJ347664" ext-link-type="gen" xlink:type="simple">FJ347664</ext-link>
                </td><td rowspan="1" colspan="1">
                  <ext-link xmlns:xlink="http://www.w3.org/1999/xlink" xlink:href="FJ347700" ext-link-type="gen" xlink:type="simple">FJ347700</ext-link>
                </td></tr><tr><td rowspan="1" colspan="1">
                  <italic>
                    <tp:taxon-name><tp:taxon-name-part taxon-name-part-type="genus" reg="Osedax">O.</tp:taxon-name-part><tp:taxon-name-part taxon-name-part-type="species" reg="lehmani">lehmani</tp:taxon-name-part></tp:taxon-name>
                  </italic>
                </td><td rowspan="1" colspan="1">
                  <xref ref-type="bibr" rid="B38">Rouse et al. 2018</xref>
                </td><td rowspan="1" colspan="1">
                  <ext-link xmlns:xlink="http://www.w3.org/1999/xlink" xlink:href="DQ996634" ext-link-type="gen" xlink:type="simple">DQ996634</ext-link>
                </td><td rowspan="1" colspan="1">
                  <ext-link xmlns:xlink="http://www.w3.org/1999/xlink" xlink:href="FJ347660" ext-link-type="gen" xlink:type="simple">FJ347660</ext-link>
                </td><td rowspan="1" colspan="1">
                  <ext-link xmlns:xlink="http://www.w3.org/1999/xlink" xlink:href="FJ347689" ext-link-type="gen" xlink:type="simple">FJ347689</ext-link>
                </td><td rowspan="1" colspan="1">
                  <ext-link xmlns:xlink="http://www.w3.org/1999/xlink" xlink:href="FJ347672" ext-link-type="gen" xlink:type="simple">FJ347672</ext-link>
                </td><td rowspan="1" colspan="1">
                  <ext-link xmlns:xlink="http://www.w3.org/1999/xlink" xlink:href="FJ347706" ext-link-type="gen" xlink:type="simple">FJ347706</ext-link>
                </td></tr><tr><td rowspan="1" colspan="1">
                  <italic>
                    <tp:taxon-name><tp:taxon-name-part taxon-name-part-type="genus" reg="Osedax">O.</tp:taxon-name-part><tp:taxon-name-part taxon-name-part-type="species" reg="lonnyi">lonnyi</tp:taxon-name-part></tp:taxon-name>
                  </italic>
                </td><td rowspan="1" colspan="1">
                  <xref ref-type="bibr" rid="B38">Rouse et al. 2018</xref>
                </td><td rowspan="1" colspan="1">
                  <ext-link xmlns:xlink="http://www.w3.org/1999/xlink" xlink:href="FJ347643" ext-link-type="gen" xlink:type="simple">FJ347643</ext-link>
                </td><td rowspan="1" colspan="1">
                  <ext-link xmlns:xlink="http://www.w3.org/1999/xlink" xlink:href="FJ347651" ext-link-type="gen" xlink:type="simple">FJ347651</ext-link>
                </td><td rowspan="1" colspan="1">
                  <ext-link xmlns:xlink="http://www.w3.org/1999/xlink" xlink:href="FJ347695" ext-link-type="gen" xlink:type="simple">FJ347695</ext-link>
                </td><td rowspan="1" colspan="1">
                  <ext-link xmlns:xlink="http://www.w3.org/1999/xlink" xlink:href="FJ347663" ext-link-type="gen" xlink:type="simple">FJ347663</ext-link>
                </td><td rowspan="1" colspan="1">
                  <ext-link xmlns:xlink="http://www.w3.org/1999/xlink" xlink:href="FJ347699" ext-link-type="gen" xlink:type="simple">FJ347699</ext-link>
                </td></tr><tr><td rowspan="1" colspan="1"><italic><tp:taxon-name><tp:taxon-name-part taxon-name-part-type="genus" reg="Osedax">O.</tp:taxon-name-part></tp:taxon-name></italic> ‘MB16’</td><td rowspan="1" colspan="1">
                  <xref ref-type="bibr" rid="B41">Salathé and Vrijenhoek 2012</xref>
                </td><td rowspan="1" colspan="1">
                  <ext-link xmlns:xlink="http://www.w3.org/1999/xlink" xlink:href="JX280613" ext-link-type="gen" xlink:type="simple">JX280613</ext-link>
                </td><td rowspan="1" colspan="1">
                  <ext-link xmlns:xlink="http://www.w3.org/1999/xlink" xlink:href="KP119581" ext-link-type="gen" xlink:type="simple">KP119581</ext-link>
                </td><td rowspan="1" colspan="1">
                  <ext-link xmlns:xlink="http://www.w3.org/1999/xlink" xlink:href="KP119592" ext-link-type="gen" xlink:type="simple">KP119592</ext-link>
                </td><td rowspan="1" colspan="1">
                  <ext-link xmlns:xlink="http://www.w3.org/1999/xlink" xlink:href="KP119588" ext-link-type="gen" xlink:type="simple">KP119588</ext-link>
                </td><td rowspan="1" colspan="1">
                  <ext-link xmlns:xlink="http://www.w3.org/1999/xlink" xlink:href="KP119560" ext-link-type="gen" xlink:type="simple">KP119560</ext-link>
                </td></tr><tr><td rowspan="1" colspan="1"><italic><tp:taxon-name><tp:taxon-name-part taxon-name-part-type="genus" reg="Osedax">O.</tp:taxon-name-part></tp:taxon-name></italic> ‘mediterranea’</td><td rowspan="1" colspan="1">
                  <xref ref-type="bibr" rid="B50">Taboada et al. 2015</xref>
                </td><td rowspan="1" colspan="1">
                  <ext-link xmlns:xlink="http://www.w3.org/1999/xlink" xlink:href="KT860548" ext-link-type="gen" xlink:type="simple">KT860548</ext-link>
                </td><td rowspan="1" colspan="1">
                  <ext-link xmlns:xlink="http://www.w3.org/1999/xlink" xlink:href="KT860551" ext-link-type="gen" xlink:type="simple">KT860551</ext-link>
                </td><td rowspan="1" colspan="1">
                  <ext-link xmlns:xlink="http://www.w3.org/1999/xlink" xlink:href="KT860550" ext-link-type="gen" xlink:type="simple">KT860550</ext-link>
                </td><td rowspan="1" colspan="1">
                  <ext-link xmlns:xlink="http://www.w3.org/1999/xlink" xlink:href="KT860549" ext-link-type="gen" xlink:type="simple">KT860549</ext-link>
                </td><td rowspan="1" colspan="1">
                  <ext-link xmlns:xlink="http://www.w3.org/1999/xlink" xlink:href="KT860547" ext-link-type="gen" xlink:type="simple">KT860547</ext-link>
                </td></tr><tr><td rowspan="1" colspan="1">
                  <italic>
                    <tp:taxon-name><tp:taxon-name-part taxon-name-part-type="genus" reg="Osedax">O.</tp:taxon-name-part><tp:taxon-name-part taxon-name-part-type="species" reg="mucofloris">mucofloris</tp:taxon-name-part></tp:taxon-name>
                  </italic>
                </td><td rowspan="1" colspan="1">
                  <xref ref-type="bibr" rid="B20">Glover et al. 2005</xref>
                </td><td rowspan="1" colspan="1">
                  <ext-link xmlns:xlink="http://www.w3.org/1999/xlink" xlink:href="AY827562" ext-link-type="gen" xlink:type="simple">AY827562</ext-link>
                </td><td rowspan="1" colspan="1">–</td><td rowspan="1" colspan="1">–</td><td rowspan="1" colspan="1">
                  <ext-link xmlns:xlink="http://www.w3.org/1999/xlink" xlink:href="AY941263" ext-link-type="gen" xlink:type="simple">AY941263</ext-link>
                </td><td rowspan="1" colspan="1">–</td></tr><tr><td rowspan="1" colspan="1">
                  <italic>
                    <tp:taxon-name><tp:taxon-name-part taxon-name-part-type="genus" reg="Osedax">O.</tp:taxon-name-part><tp:taxon-name-part taxon-name-part-type="species" reg="nordenskjoeldi">nordenskjoeldi</tp:taxon-name-part></tp:taxon-name>
                  </italic>
                </td><td rowspan="1" colspan="1">
                  <xref ref-type="bibr" rid="B1">Amon et al. 2014</xref>
                </td><td rowspan="1" colspan="1">
                  <ext-link xmlns:xlink="http://www.w3.org/1999/xlink" xlink:href="KJ598039" ext-link-type="gen" xlink:type="simple">KJ598039</ext-link>
                </td><td rowspan="1" colspan="1">
                  <ext-link xmlns:xlink="http://www.w3.org/1999/xlink" xlink:href="KJ598033" ext-link-type="gen" xlink:type="simple">KJ598033</ext-link>
                </td><td rowspan="1" colspan="1">
                  <ext-link xmlns:xlink="http://www.w3.org/1999/xlink" xlink:href="KJ598036" ext-link-type="gen" xlink:type="simple">KJ598036</ext-link>
                </td><td rowspan="1" colspan="1">–</td><td rowspan="1" colspan="1">–</td></tr><tr><td rowspan="1" colspan="1">
                  <italic>
                    <tp:taxon-name><tp:taxon-name-part taxon-name-part-type="genus" reg="Osedax">O.</tp:taxon-name-part><tp:taxon-name-part taxon-name-part-type="species" reg="packardorum">packardorum</tp:taxon-name-part></tp:taxon-name>
                  </italic>
                </td><td rowspan="1" colspan="1">
                  <xref ref-type="bibr" rid="B38">Rouse et al. 2018</xref>
                </td><td rowspan="1" colspan="1">
                  <ext-link xmlns:xlink="http://www.w3.org/1999/xlink" xlink:href="FJ347629" ext-link-type="gen" xlink:type="simple">FJ347629</ext-link>
                </td><td rowspan="1" colspan="1">
                  <ext-link xmlns:xlink="http://www.w3.org/1999/xlink" xlink:href="FJ347661" ext-link-type="gen" xlink:type="simple">FJ347661</ext-link>
                </td><td rowspan="1" colspan="1">
                  <ext-link xmlns:xlink="http://www.w3.org/1999/xlink" xlink:href="FJ347690" ext-link-type="gen" xlink:type="simple">FJ347690</ext-link>
                </td><td rowspan="1" colspan="1">
                  <ext-link xmlns:xlink="http://www.w3.org/1999/xlink" xlink:href="FJ347673" ext-link-type="gen" xlink:type="simple">FJ347673</ext-link>
                </td><td rowspan="1" colspan="1">
                  <ext-link xmlns:xlink="http://www.w3.org/1999/xlink" xlink:href="FJ347707" ext-link-type="gen" xlink:type="simple">FJ347707</ext-link>
                </td></tr><tr><td rowspan="1" colspan="1">
                  <italic>
                    <tp:taxon-name><tp:taxon-name-part taxon-name-part-type="genus" reg="Osedax">O.</tp:taxon-name-part><tp:taxon-name-part taxon-name-part-type="species" reg="priapus">priapus</tp:taxon-name-part></tp:taxon-name>
                  </italic>
                </td><td rowspan="1" colspan="1">
                  <xref ref-type="bibr" rid="B37">Rouse et al. 2015</xref>
                </td><td rowspan="1" colspan="1">
                  <ext-link xmlns:xlink="http://www.w3.org/1999/xlink" xlink:href="KP119564" ext-link-type="gen" xlink:type="simple">KP119564</ext-link>
                </td><td rowspan="1" colspan="1">
                  <ext-link xmlns:xlink="http://www.w3.org/1999/xlink" xlink:href="KP119575" ext-link-type="gen" xlink:type="simple">KP119575</ext-link>
                </td><td rowspan="1" colspan="1">
                  <ext-link xmlns:xlink="http://www.w3.org/1999/xlink" xlink:href="KP119594" ext-link-type="gen" xlink:type="simple">KP119594</ext-link>
                </td><td rowspan="1" colspan="1">
                  <ext-link xmlns:xlink="http://www.w3.org/1999/xlink" xlink:href="KP119585" ext-link-type="gen" xlink:type="simple">KP119585</ext-link>
                </td><td rowspan="1" colspan="1">
                  <ext-link xmlns:xlink="http://www.w3.org/1999/xlink" xlink:href="KP119556" ext-link-type="gen" xlink:type="simple">KP119556</ext-link>
                </td></tr><tr><td rowspan="1" colspan="1">
                  <italic>
                    <tp:taxon-name><tp:taxon-name-part taxon-name-part-type="genus" reg="Osedax">O.</tp:taxon-name-part><tp:taxon-name-part taxon-name-part-type="species" reg="randyi">randyi</tp:taxon-name-part></tp:taxon-name>
                  </italic>
                </td><td rowspan="1" colspan="1">
                  <xref ref-type="bibr" rid="B38">Rouse et al. 2018</xref>
                </td><td rowspan="1" colspan="1">
                  <ext-link xmlns:xlink="http://www.w3.org/1999/xlink" xlink:href="FJ347615" ext-link-type="gen" xlink:type="simple">FJ347615</ext-link>
                </td><td rowspan="1" colspan="1">
                  <ext-link xmlns:xlink="http://www.w3.org/1999/xlink" xlink:href="FJ347659" ext-link-type="gen" xlink:type="simple">FJ347659</ext-link>
                </td><td rowspan="1" colspan="1">
                  <ext-link xmlns:xlink="http://www.w3.org/1999/xlink" xlink:href="FJ347684" ext-link-type="gen" xlink:type="simple">FJ347684</ext-link>
                </td><td rowspan="1" colspan="1">
                  <ext-link xmlns:xlink="http://www.w3.org/1999/xlink" xlink:href="FJ347675" ext-link-type="gen" xlink:type="simple">FJ347675</ext-link>
                </td><td rowspan="1" colspan="1">
                  <ext-link xmlns:xlink="http://www.w3.org/1999/xlink" xlink:href="FJ347712" ext-link-type="gen" xlink:type="simple">FJ347712</ext-link>
                </td></tr><tr><td rowspan="1" colspan="1">
                  <italic>
                    <tp:taxon-name><tp:taxon-name-part taxon-name-part-type="genus" reg="Osedax">O.</tp:taxon-name-part><tp:taxon-name-part taxon-name-part-type="species" reg="rogersi">rogersi</tp:taxon-name-part></tp:taxon-name>
                  </italic>
                </td><td rowspan="1" colspan="1">
                  <xref ref-type="bibr" rid="B1">Amon et al. 2014</xref>
                </td><td rowspan="1" colspan="1">
                  <ext-link xmlns:xlink="http://www.w3.org/1999/xlink" xlink:href="KJ598034" ext-link-type="gen" xlink:type="simple">KJ598034</ext-link>
                </td><td rowspan="1" colspan="1">
                  <ext-link xmlns:xlink="http://www.w3.org/1999/xlink" xlink:href="KJ598037" ext-link-type="gen" xlink:type="simple">KJ598037</ext-link>
                </td><td rowspan="1" colspan="1">
                  <ext-link xmlns:xlink="http://www.w3.org/1999/xlink" xlink:href="KJ598040" ext-link-type="gen" xlink:type="simple">KJ598040</ext-link>
                </td><td rowspan="1" colspan="1">–</td><td rowspan="1" colspan="1">–</td></tr><tr><td rowspan="1" colspan="1">
                  <italic>
                    <tp:taxon-name><tp:taxon-name-part taxon-name-part-type="genus" reg="Osedax">O.</tp:taxon-name-part><tp:taxon-name-part taxon-name-part-type="species" reg="roseus">roseus</tp:taxon-name-part></tp:taxon-name>
                  </italic>
                </td><td rowspan="1" colspan="1">
                  <xref ref-type="bibr" rid="B36">Rouse et al. 2008</xref>
                </td><td rowspan="1" colspan="1">
                  <ext-link xmlns:xlink="http://www.w3.org/1999/xlink" xlink:href="FJ347609" ext-link-type="gen" xlink:type="simple">FJ347609</ext-link>
                </td><td rowspan="1" colspan="1">
                  <ext-link xmlns:xlink="http://www.w3.org/1999/xlink" xlink:href="FJ347657" ext-link-type="gen" xlink:type="simple">FJ347657</ext-link>
                </td><td rowspan="1" colspan="1">
                  <ext-link xmlns:xlink="http://www.w3.org/1999/xlink" xlink:href="FJ347683" ext-link-type="gen" xlink:type="simple">FJ347683</ext-link>
                </td><td rowspan="1" colspan="1">
                  <ext-link xmlns:xlink="http://www.w3.org/1999/xlink" xlink:href="FJ347670" ext-link-type="gen" xlink:type="simple">FJ347670</ext-link>
                </td><td rowspan="1" colspan="1">
                  <ext-link xmlns:xlink="http://www.w3.org/1999/xlink" xlink:href="FJ347709" ext-link-type="gen" xlink:type="simple">FJ347709</ext-link>
                </td></tr><tr><td rowspan="1" colspan="1">
                  <italic>
                    <tp:taxon-name><tp:taxon-name-part taxon-name-part-type="genus" reg="Osedax">O.</tp:taxon-name-part><tp:taxon-name-part taxon-name-part-type="species" reg="rubiplumus">rubiplumus</tp:taxon-name-part></tp:taxon-name>
                  </italic>
                </td><td rowspan="1" colspan="1">
                  <xref ref-type="bibr" rid="B35">Rouse et al. 2004</xref>
                </td><td rowspan="1" colspan="1">
                  <ext-link xmlns:xlink="http://www.w3.org/1999/xlink" xlink:href="EU852488" ext-link-type="gen" xlink:type="simple">EU852488</ext-link>
                </td><td rowspan="1" colspan="1">
                  <ext-link xmlns:xlink="http://www.w3.org/1999/xlink" xlink:href="FJ347656" ext-link-type="gen" xlink:type="simple">FJ347656</ext-link>
                </td><td rowspan="1" colspan="1">
                  <ext-link xmlns:xlink="http://www.w3.org/1999/xlink" xlink:href="FJ347681" ext-link-type="gen" xlink:type="simple">FJ347681</ext-link>
                </td><td rowspan="1" colspan="1">
                  <ext-link xmlns:xlink="http://www.w3.org/1999/xlink" xlink:href="FJ347671" ext-link-type="gen" xlink:type="simple">FJ347671</ext-link>
                </td><td rowspan="1" colspan="1">
                  <ext-link xmlns:xlink="http://www.w3.org/1999/xlink" xlink:href="FJ347704" ext-link-type="gen" xlink:type="simple">FJ347704</ext-link>
                </td></tr><tr><td rowspan="1" colspan="1">
                  <italic>
                    <tp:taxon-name><tp:taxon-name-part taxon-name-part-type="genus" reg="Osedax">O.</tp:taxon-name-part><tp:taxon-name-part taxon-name-part-type="species" reg="ryderi">ryderi</tp:taxon-name-part></tp:taxon-name>
                  </italic>
                </td><td rowspan="1" colspan="1">
                  <xref ref-type="bibr" rid="B38">Rouse et al. 2018</xref>
                </td><td rowspan="1" colspan="1">
                  <ext-link xmlns:xlink="http://www.w3.org/1999/xlink" xlink:href="KP119563" ext-link-type="gen" xlink:type="simple">KP119563</ext-link>
                </td><td rowspan="1" colspan="1">
                  <ext-link xmlns:xlink="http://www.w3.org/1999/xlink" xlink:href="KP119574" ext-link-type="gen" xlink:type="simple">KP119574</ext-link>
                </td><td rowspan="1" colspan="1">
                  <ext-link xmlns:xlink="http://www.w3.org/1999/xlink" xlink:href="KP119597" ext-link-type="gen" xlink:type="simple">KP119597</ext-link>
                </td><td rowspan="1" colspan="1">
                  <ext-link xmlns:xlink="http://www.w3.org/1999/xlink" xlink:href="KP119584" ext-link-type="gen" xlink:type="simple">KP119584</ext-link>
                </td><td rowspan="1" colspan="1">
                  <ext-link xmlns:xlink="http://www.w3.org/1999/xlink" xlink:href="KP119561" ext-link-type="gen" xlink:type="simple">KP119561</ext-link>
                </td></tr><tr><td rowspan="1" colspan="1"><italic><tp:taxon-name><tp:taxon-name-part taxon-name-part-type="genus" reg="Osedax">O.</tp:taxon-name-part></tp:taxon-name></italic> ‘sagami-3’</td><td rowspan="1" colspan="1">Pradillon et al. unpublished</td><td rowspan="1" colspan="1">
                  <ext-link xmlns:xlink="http://www.w3.org/1999/xlink" xlink:href="FM998081" ext-link-type="gen" xlink:type="simple">FM998081</ext-link>
                </td><td rowspan="1" colspan="1">–</td><td rowspan="1" colspan="1">
                  <ext-link xmlns:xlink="http://www.w3.org/1999/xlink" xlink:href="FM995537" ext-link-type="gen" xlink:type="simple">FM995537</ext-link>
                </td><td rowspan="1" colspan="1">–</td><td rowspan="1" colspan="1">–</td></tr><tr><td rowspan="1" colspan="1"><italic><tp:taxon-name><tp:taxon-name-part taxon-name-part-type="genus" reg="Osedax">O.</tp:taxon-name-part></tp:taxon-name></italic> ‘sagami-4’</td><td rowspan="1" colspan="1">Pradillon et al. unpublished</td><td rowspan="1" colspan="1">
                  <ext-link xmlns:xlink="http://www.w3.org/1999/xlink" xlink:href="FM998082" ext-link-type="gen" xlink:type="simple">FM998082</ext-link>
                </td><td rowspan="1" colspan="1">–</td><td rowspan="1" colspan="1">
                  <ext-link xmlns:xlink="http://www.w3.org/1999/xlink" xlink:href="FM995541" ext-link-type="gen" xlink:type="simple">FM995541</ext-link>
                </td><td rowspan="1" colspan="1">–</td><td rowspan="1" colspan="1">–</td></tr><tr><td rowspan="1" colspan="1"><italic><tp:taxon-name><tp:taxon-name-part taxon-name-part-type="genus" reg="Osedax">O.</tp:taxon-name-part></tp:taxon-name></italic> ‘sagami-5’</td><td rowspan="1" colspan="1">Pradillon et al. unpublished</td><td rowspan="1" colspan="1">
                  <ext-link xmlns:xlink="http://www.w3.org/1999/xlink" xlink:href="FM998083" ext-link-type="gen" xlink:type="simple">FM998083</ext-link>
                </td><td rowspan="1" colspan="1">–</td><td rowspan="1" colspan="1">
                  <ext-link xmlns:xlink="http://www.w3.org/1999/xlink" xlink:href="FM995539" ext-link-type="gen" xlink:type="simple">FM995539</ext-link>
                </td><td rowspan="1" colspan="1">–</td><td rowspan="1" colspan="1">–</td></tr><tr><td rowspan="1" colspan="1">
                  <italic>
                    <tp:taxon-name><tp:taxon-name-part taxon-name-part-type="genus" reg="Osedax">O.</tp:taxon-name-part><tp:taxon-name-part taxon-name-part-type="species" reg="sigridae">sigridae</tp:taxon-name-part></tp:taxon-name>
                  </italic>
                </td><td rowspan="1" colspan="1">
                  <xref ref-type="bibr" rid="B38">Rouse et al. 2018</xref>
                </td><td rowspan="1" colspan="1">
                  <ext-link xmlns:xlink="http://www.w3.org/1999/xlink" xlink:href="FJ347642" ext-link-type="gen" xlink:type="simple">FJ347642</ext-link>
                </td><td rowspan="1" colspan="1">
                  <ext-link xmlns:xlink="http://www.w3.org/1999/xlink" xlink:href="FJ347655" ext-link-type="gen" xlink:type="simple">FJ347655</ext-link>
                </td><td rowspan="1" colspan="1">
                  <ext-link xmlns:xlink="http://www.w3.org/1999/xlink" xlink:href="FJ347694" ext-link-type="gen" xlink:type="simple">FJ347694</ext-link>
                </td><td rowspan="1" colspan="1">
                  <ext-link xmlns:xlink="http://www.w3.org/1999/xlink" xlink:href="FJ347669" ext-link-type="gen" xlink:type="simple">FJ347669</ext-link>
                </td><td rowspan="1" colspan="1">
                  <ext-link xmlns:xlink="http://www.w3.org/1999/xlink" xlink:href="FJ347711" ext-link-type="gen" xlink:type="simple">FJ347711</ext-link>
                </td></tr><tr><td rowspan="1" colspan="1">
                  <italic>
                    <tp:taxon-name><tp:taxon-name-part taxon-name-part-type="genus" reg="Osedax">O.</tp:taxon-name-part><tp:taxon-name-part taxon-name-part-type="species" reg="talkovici">talkovici</tp:taxon-name-part></tp:taxon-name>
                  </italic>
                </td><td rowspan="1" colspan="1">
                  <xref ref-type="bibr" rid="B38">Rouse et al. 2018</xref>
                </td><td rowspan="1" colspan="1">
                  <ext-link xmlns:xlink="http://www.w3.org/1999/xlink" xlink:href="FJ347621" ext-link-type="gen" xlink:type="simple">FJ347621</ext-link>
                </td><td rowspan="1" colspan="1">
                  <ext-link xmlns:xlink="http://www.w3.org/1999/xlink" xlink:href="FJ347654" ext-link-type="gen" xlink:type="simple">FJ347654</ext-link>
                </td><td rowspan="1" colspan="1">
                  <ext-link xmlns:xlink="http://www.w3.org/1999/xlink" xlink:href="FJ347685" ext-link-type="gen" xlink:type="simple">FJ347685</ext-link>
                </td><td rowspan="1" colspan="1">
                  <ext-link xmlns:xlink="http://www.w3.org/1999/xlink" xlink:href="FJ347668" ext-link-type="gen" xlink:type="simple">FJ347668</ext-link>
                </td><td rowspan="1" colspan="1">
                  <ext-link xmlns:xlink="http://www.w3.org/1999/xlink" xlink:href="FJ347698" ext-link-type="gen" xlink:type="simple">FJ347698</ext-link>
                </td></tr><tr><td rowspan="1" colspan="1">
                  <italic>
                    <tp:taxon-name><tp:taxon-name-part taxon-name-part-type="genus" reg="Osedax">O.</tp:taxon-name-part><tp:taxon-name-part taxon-name-part-type="species" reg="tiburon">tiburon</tp:taxon-name-part></tp:taxon-name>
                  </italic>
                </td><td rowspan="1" colspan="1">
                  <xref ref-type="bibr" rid="B38">Rouse et al. 2018</xref>
                </td><td rowspan="1" colspan="1">
                  <ext-link xmlns:xlink="http://www.w3.org/1999/xlink" xlink:href="FJ347624" ext-link-type="gen" xlink:type="simple">FJ347624</ext-link>
                </td><td rowspan="1" colspan="1">
                  <ext-link xmlns:xlink="http://www.w3.org/1999/xlink" xlink:href="FJ347653" ext-link-type="gen" xlink:type="simple">FJ347653</ext-link>
                </td><td rowspan="1" colspan="1">
                  <ext-link xmlns:xlink="http://www.w3.org/1999/xlink" xlink:href="FJ347687" ext-link-type="gen" xlink:type="simple">FJ347687</ext-link>
                </td><td rowspan="1" colspan="1">
                  <ext-link xmlns:xlink="http://www.w3.org/1999/xlink" xlink:href="FJ347662" ext-link-type="gen" xlink:type="simple">FJ347662</ext-link>
                </td><td rowspan="1" colspan="1">
                  <ext-link xmlns:xlink="http://www.w3.org/1999/xlink" xlink:href="FJ347702" ext-link-type="gen" xlink:type="simple">FJ347702</ext-link>
                </td></tr><tr><td rowspan="1" colspan="1">
                  <italic>
                    <tp:taxon-name><tp:taxon-name-part taxon-name-part-type="genus" reg="Osedax">O.</tp:taxon-name-part><tp:taxon-name-part taxon-name-part-type="species" reg="traceyae">traceyae</tp:taxon-name-part></tp:taxon-name>
                  </italic>
                </td><td rowspan="1" colspan="1">
                  <xref ref-type="bibr" rid="B5">Berman et al. 2024</xref>
                </td><td rowspan="1" colspan="1">
                  <ext-link xmlns:xlink="http://www.w3.org/1999/xlink" xlink:href="ON211990" ext-link-type="gen" xlink:type="simple">ON211990</ext-link>
                </td><td rowspan="1" colspan="1">
                  <ext-link xmlns:xlink="http://www.w3.org/1999/xlink" xlink:href="ON212680" ext-link-type="gen" xlink:type="simple">ON212680</ext-link>
                </td><td rowspan="1" colspan="1">
                  <ext-link xmlns:xlink="http://www.w3.org/1999/xlink" xlink:href="ON10988" ext-link-type="gen" xlink:type="simple">ON10988</ext-link>
                </td><td rowspan="1" colspan="1">
                  <ext-link xmlns:xlink="http://www.w3.org/1999/xlink" xlink:href="ON220740" ext-link-type="gen" xlink:type="simple">ON220740</ext-link>
                </td><td rowspan="1" colspan="1">
                  <ext-link xmlns:xlink="http://www.w3.org/1999/xlink" xlink:href="ON254808" ext-link-type="gen" xlink:type="simple">ON254808</ext-link>
                </td></tr><tr><td rowspan="1" colspan="1">
                  <italic>
                    <tp:taxon-name><tp:taxon-name-part taxon-name-part-type="genus" reg="Osedax">O.</tp:taxon-name-part><tp:taxon-name-part taxon-name-part-type="species" reg="ventana">ventana</tp:taxon-name-part></tp:taxon-name>
                  </italic>
                </td><td rowspan="1" colspan="1">
                  <xref ref-type="bibr" rid="B38">Rouse et al. 2018</xref>
                </td><td rowspan="1" colspan="1">
                  <ext-link xmlns:xlink="http://www.w3.org/1999/xlink" xlink:href="EU236218" ext-link-type="gen" xlink:type="simple">EU236218</ext-link>
                </td><td rowspan="1" colspan="1">
                  <ext-link xmlns:xlink="http://www.w3.org/1999/xlink" xlink:href="FJ347652" ext-link-type="gen" xlink:type="simple">FJ347652</ext-link>
                </td><td rowspan="1" colspan="1">
                  <ext-link xmlns:xlink="http://www.w3.org/1999/xlink" xlink:href="FJ347686" ext-link-type="gen" xlink:type="simple">FJ347686</ext-link>
                </td><td rowspan="1" colspan="1">
                  <ext-link xmlns:xlink="http://www.w3.org/1999/xlink" xlink:href="FJ347665" ext-link-type="gen" xlink:type="simple">FJ347665</ext-link>
                </td><td rowspan="1" colspan="1">
                  <ext-link xmlns:xlink="http://www.w3.org/1999/xlink" xlink:href="FJ347701" ext-link-type="gen" xlink:type="simple">FJ347701</ext-link>
                </td></tr><tr><td rowspan="1" colspan="1">
                  <italic>
                    <tp:taxon-name><tp:taxon-name-part taxon-name-part-type="genus" reg="Osedax">O.</tp:taxon-name-part><tp:taxon-name-part taxon-name-part-type="species" reg="westernflyer">westernflyer</tp:taxon-name-part></tp:taxon-name>
                  </italic>
                </td><td rowspan="1" colspan="1">
                  <xref ref-type="bibr" rid="B38">Rouse et al. 2018</xref>
                </td><td rowspan="1" colspan="1">
                  <ext-link xmlns:xlink="http://www.w3.org/1999/xlink" xlink:href="FJ347631" ext-link-type="gen" xlink:type="simple">FJ347631</ext-link>
                </td><td rowspan="1" colspan="1">
                  <ext-link xmlns:xlink="http://www.w3.org/1999/xlink" xlink:href="FJ347649" ext-link-type="gen" xlink:type="simple">FJ347649</ext-link>
                </td><td rowspan="1" colspan="1">
                  <ext-link xmlns:xlink="http://www.w3.org/1999/xlink" xlink:href="FJ347691" ext-link-type="gen" xlink:type="simple">FJ347691</ext-link>
                </td><td rowspan="1" colspan="1">
                  <ext-link xmlns:xlink="http://www.w3.org/1999/xlink" xlink:href="FJ347667" ext-link-type="gen" xlink:type="simple">FJ347667</ext-link>
                </td><td rowspan="1" colspan="1">
                  <ext-link xmlns:xlink="http://www.w3.org/1999/xlink" xlink:href="FJ347708" ext-link-type="gen" xlink:type="simple">FJ347708</ext-link>
                </td></tr><tr><td rowspan="1" colspan="1">
                  <italic>
                    <tp:taxon-name><tp:taxon-name-part taxon-name-part-type="genus" reg="Osedax">O.</tp:taxon-name-part><tp:taxon-name-part taxon-name-part-type="species" reg="waadjum">waadjum</tp:taxon-name-part></tp:taxon-name>
                  </italic>
                </td><td rowspan="1" colspan="1">
                  <xref ref-type="bibr" rid="B18">Georgieva et al. 2023</xref>
                </td><td rowspan="1" colspan="1">
                  <ext-link xmlns:xlink="http://www.w3.org/1999/xlink" xlink:href="OQ801430" ext-link-type="gen" xlink:type="simple">OQ801430</ext-link>
                </td><td rowspan="1" colspan="1">
                  <ext-link xmlns:xlink="http://www.w3.org/1999/xlink" xlink:href="OQ820974" ext-link-type="gen" xlink:type="simple">OQ820974</ext-link>
                </td><td rowspan="1" colspan="1">
                  <ext-link xmlns:xlink="http://www.w3.org/1999/xlink" xlink:href="OQ803228" ext-link-type="gen" xlink:type="simple">OQ803228</ext-link>
                </td><td rowspan="1" colspan="1">–</td><td rowspan="1" colspan="1">–</td></tr></tbody></table></table-wrap></tp:treatment-sec><ref-list><ref id="B43"><mixed-citation xmlns:xlink="http://www.w3.org/1999/xlink" xlink:type="simple"><person-group><name name-style="western"><surname>Shimabukuro</surname><given-names>M</given-names></name><name name-style="western"><surname>Sumida</surname><given-names>PYG</given-names></name></person-group> (<year>2019</year>) <article-title>Diversity of bone-eating <italic><tp:taxon-name><tp:taxon-name-part taxon-name-part-type="genus">Osedax</tp:taxon-name-part></tp:taxon-name></italic> worms on the deep Atlantic whale falls—bathymetric variation and inter-basin distributions.</article-title><source>Marine Biodiversity</source><volume>49</volume>: <fpage>2587</fpage>–<lpage>2599</lpage>. <ext-link xlink:href="10.1007/s12526-019-00988-2" ext-link-type="doi" xlink:type="simple">https://doi.org/10.1007/s12526-019-00988-2</ext-link></mixed-citation></ref><ref id="B38"><mixed-citation xmlns:xlink="http://www.w3.org/1999/xlink" xlink:type="simple"><person-group><name name-style="western"><surname>Rouse</surname><given-names>GW</given-names></name><name name-style="western"><surname>Goffredi</surname><given-names>SK</given-names></name><name name-style="western"><surname>Johnson</surname><given-names>SB</given-names></name><name name-style="western"><surname>Vrijenhoek</surname><given-names>RC</given-names></name></person-group> (<year>2018</year>) <article-title>An inordinate fondness for <italic><tp:taxon-name><tp:taxon-name-part taxon-name-part-type="genus">Osedax</tp:taxon-name-part></tp:taxon-name></italic> (<tp:taxon-name><tp:taxon-name-part taxon-name-part-type="family">Siboglinidae</tp:taxon-name-part></tp:taxon-name>: <tp:taxon-name><tp:taxon-name-part taxon-name-part-type="phylum">Annelida</tp:taxon-name-part></tp:taxon-name>): Fourteen new species of bone worms from California.</article-title><source>Zootaxa</source><volume>4377</volume>: <fpage>451</fpage>–<lpage>489</lpage>. <ext-link xlink:href="10.11646/zootaxa.4377.4.1" ext-link-type="doi" xlink:type="simple">https://doi.org/10.11646/zootaxa.4377.4.1</ext-link></mixed-citation></ref><ref id="B55"><mixed-citation xmlns:xlink="http://www.w3.org/1999/xlink" xlink:type="simple"><person-group><name name-style="western"><surname>Webb</surname><given-names>M</given-names></name></person-group> (<year>1969</year>) <article-title><italic><tp:taxon-name><tp:taxon-name-part taxon-name-part-type="genus">Lamellibrachia</tp:taxon-name-part><tp:taxon-name-part taxon-name-part-type="species">barhami</tp:taxon-name-part></tp:taxon-name></italic>, gen. nov., sp. nov. (<tp:taxon-name><tp:taxon-name-part taxon-name-part-type="class">Pogonophora</tp:taxon-name-part></tp:taxon-name>), from the northeast Pacific.</article-title><source>Bulletin of Marine Science</source><volume>19</volume>: <fpage>18</fpage>–<lpage>47</lpage>.</mixed-citation></ref><ref id="B24"><mixed-citation xmlns:xlink="http://www.w3.org/1999/xlink" xlink:type="simple"><person-group><name name-style="western"><surname>Jones</surname><given-names>ML</given-names></name></person-group> (<year>1981</year>) <article-title><italic><tp:taxon-name><tp:taxon-name-part taxon-name-part-type="genus">Riftia</tp:taxon-name-part><tp:taxon-name-part taxon-name-part-type="species">pachyptila</tp:taxon-name-part></tp:taxon-name></italic> Jones: Observations on the vestimentiferan worm from the Galápagos Rift.</article-title><source>Science</source><volume>213</volume>: <fpage>333</fpage>–<lpage>336</lpage>. <ext-link xlink:href="10.1126/science.213.4505.333" ext-link-type="doi" xlink:type="simple">https://doi.org/10.1126/science.213.4505.333</ext-link></mixed-citation></ref><ref id="B54"><mixed-citation xmlns:xlink="http://www.w3.org/1999/xlink" xlink:type="simple"><person-group><name name-style="western"><surname>Webb</surname><given-names>M</given-names></name></person-group> (<year>1964</year>) <article-title>A new bitentaculate pogonophoran from Hardangerfjorden, Norway.</article-title><source>Sarsia</source><volume>15</volume>: <fpage>49</fpage>–<lpage>56</lpage>. <ext-link xlink:href="10.1080/00364827.1964.10409528" ext-link-type="doi" xlink:type="simple">https://doi.org/10.1080/00364827.1964.10409528</ext-link></mixed-citation></ref><ref id="B21"><mixed-citation xmlns:xlink="http://www.w3.org/1999/xlink" xlink:type="simple"><person-group><name name-style="western"><surname>Glover</surname><given-names>AG</given-names></name><name name-style="western"><surname>Wiklund</surname><given-names>H</given-names></name><name name-style="western"><surname>Taboada</surname><given-names>S</given-names></name><name name-style="western"><surname>Avila</surname><given-names>C</given-names></name><name name-style="western"><surname>Cristobo</surname><given-names>J</given-names></name><name name-style="western"><surname>Smith</surname><given-names>CR</given-names></name><name name-style="western"><surname>Kemp</surname><given-names>KM</given-names></name><name name-style="western"><surname>Jamieson</surname><given-names>AJ</given-names></name><name name-style="western"><surname>Dahlgren</surname><given-names>TG</given-names></name></person-group> (<year>2013</year>) Bone-eating worms from the Antarctic: the contrasting fate of whale and wood remains on the Southern Ocean seafloor. Proceedings of the Royal Society B: Biological Sciences 280: 20131390. <ext-link xlink:href="10.1098/rspb.2013.1390" ext-link-type="doi" xlink:type="simple">https://doi.org/10.1098/rspb.2013.1390</ext-link></mixed-citation></ref><ref id="B5"><mixed-citation xmlns:xlink="http://www.w3.org/1999/xlink" xlink:type="simple"><person-group><name name-style="western"><surname>Berman</surname><given-names>GH</given-names></name><name name-style="western"><surname>Hiley</surname><given-names>AS</given-names></name><name name-style="western"><surname>Read</surname><given-names>GB</given-names></name><name name-style="western"><surname>Rouse</surname><given-names>GW</given-names></name></person-group> (<year>2024</year>) <article-title>New species of <italic><tp:taxon-name><tp:taxon-name-part taxon-name-part-type="genus">Osedax</tp:taxon-name-part></tp:taxon-name></italic> (<tp:taxon-name><tp:taxon-name-part taxon-name-part-type="family">Siboglinidae</tp:taxon-name-part></tp:taxon-name>: <tp:taxon-name><tp:taxon-name-part taxon-name-part-type="phylum">Annelida</tp:taxon-name-part></tp:taxon-name>) from New Zealand and the Gulf of Mexico.</article-title><source>Zootaxa</source><volume>5443</volume>: <fpage>337</fpage>–<lpage>352</lpage>. <ext-link xlink:href="10.11646/zootaxa.5443.3.2" ext-link-type="doi" xlink:type="simple">https://doi.org/10.11646/zootaxa.5443.3.2</ext-link></mixed-citation></ref><ref id="B16"><mixed-citation xmlns:xlink="http://www.w3.org/1999/xlink" xlink:type="simple"><person-group><name name-style="western"><surname>Fujiwara</surname><given-names>Y</given-names></name><name name-style="western"><surname>Jimi</surname><given-names>N</given-names></name><name name-style="western"><surname>Sumida</surname><given-names>PYG</given-names></name><name name-style="western"><surname>Kawato</surname><given-names>M</given-names></name><name name-style="western"><surname>Kitazato</surname><given-names>H</given-names></name></person-group> (<year>2019</year>) <article-title>New species of bone-eating worm <italic><tp:taxon-name><tp:taxon-name-part taxon-name-part-type="genus">Osedax</tp:taxon-name-part></tp:taxon-name></italic> from the abyssal South Atlantic Ocean (<tp:taxon-name><tp:taxon-name-part taxon-name-part-type="phylum">Annelida</tp:taxon-name-part></tp:taxon-name>, <tp:taxon-name><tp:taxon-name-part taxon-name-part-type="family">Siboglinidae</tp:taxon-name-part></tp:taxon-name>).</article-title><source>ZooKeys</source><volume>814</volume>: <fpage>53</fpage>–<lpage>69</lpage>. <ext-link xlink:href="10.3897/zookeys.814.28869" ext-link-type="doi" xlink:type="simple">https://doi.org/10.3897/zookeys.814.28869</ext-link></mixed-citation></ref><ref id="B18"><mixed-citation xmlns:xlink="http://www.w3.org/1999/xlink" xlink:type="simple"><person-group><name name-style="western"><surname>Georgieva</surname><given-names>MN</given-names></name><name name-style="western"><surname>Wiklund</surname><given-names>H</given-names></name><name name-style="western"><surname>Ramos</surname><given-names>DA</given-names></name><name name-style="western"><surname>Neal</surname><given-names>L</given-names></name><name name-style="western"><surname>Glasby</surname><given-names>CJ</given-names></name><name name-style="western"><surname>Gunton</surname><given-names>LM</given-names></name></person-group> (<year>2023</year>) <article-title>The annelid community of a natural deep-sea whale fall off eastern Australia.</article-title> In: <person-group><name name-style="western"><surname>Kupriyanova</surname><given-names>EK</given-names></name><name name-style="western"><surname>Gunton</surname><given-names>LM</given-names></name></person-group> (<role>Eds</role>) <issue-title>RV Investigator—Abyssal Annelida.</issue-title><source>Records of the Australian Museum</source><volume>75</volume>: <fpage>167</fpage>–<lpage>213</lpage>. <ext-link xlink:href="10.3853/j.2201-4349.75.2023.1800" ext-link-type="doi" xlink:type="simple">https://doi.org/10.3853/j.2201-4349.75.2023.1800</ext-link></mixed-citation></ref><ref id="B32"><mixed-citation xmlns:xlink="http://www.w3.org/1999/xlink" xlink:type="simple"><person-group><name name-style="western"><surname>McClain</surname><given-names>CR</given-names></name><name name-style="western"><surname>Nunnally</surname><given-names>C</given-names></name><name name-style="western"><surname>Dixon</surname><given-names>R</given-names></name><name name-style="western"><surname>Rouse</surname><given-names>GW</given-names></name><name name-style="western"><surname>Benfield</surname><given-names>M</given-names></name></person-group> (<year>2019</year>) Alligators in the abyss: The first experimental reptilian food fall in the deep ocean. PLoS ONE 14: e0225345. <ext-link xlink:href="10.1371/journal.pone.0225345" ext-link-type="doi" xlink:type="simple">https://doi.org/10.1371/journal.pone.0225345</ext-link></mixed-citation></ref><ref id="B1"><mixed-citation xmlns:xlink="http://www.w3.org/1999/xlink" xlink:type="simple"><person-group><name name-style="western"><surname>Amon</surname><given-names>DJ</given-names></name><name name-style="western"><surname>Wiklund</surname><given-names>H</given-names></name><name name-style="western"><surname>Dahlgren</surname><given-names>TG</given-names></name><name name-style="western"><surname>Copley</surname><given-names>JT</given-names></name><name name-style="western"><surname>Smith</surname><given-names>CR</given-names></name><name name-style="western"><surname>Jamieson</surname><given-names>AJ</given-names></name><name name-style="western"><surname>Glover</surname><given-names>AG</given-names></name></person-group> (<year>2014</year>) <article-title>Molecular taxonomy of <italic><tp:taxon-name><tp:taxon-name-part taxon-name-part-type="genus">Osedax</tp:taxon-name-part></tp:taxon-name></italic> (<tp:taxon-name><tp:taxon-name-part taxon-name-part-type="phylum">Annelida</tp:taxon-name-part></tp:taxon-name>: <tp:taxon-name><tp:taxon-name-part taxon-name-part-type="family">Siboglinidae</tp:taxon-name-part></tp:taxon-name>) in the Southern Ocean.</article-title><source>Zoologica Scripta</source><volume>43</volume>: <fpage>405</fpage>–<lpage>417</lpage>. <ext-link xlink:href="10.1111/zsc.12057" ext-link-type="doi" xlink:type="simple">https://doi.org/10.1111/zsc.12057</ext-link></mixed-citation></ref><ref id="B50"><mixed-citation xmlns:xlink="http://www.w3.org/1999/xlink" xlink:type="simple"><person-group><name name-style="western"><surname>Taboada</surname><given-names>S</given-names></name><name name-style="western"><surname>Riesgo</surname><given-names>A</given-names></name><name name-style="western"><surname>Bas</surname><given-names>M</given-names></name><name name-style="western"><surname>Arnedo</surname><given-names>MA</given-names></name><name name-style="western"><surname>Cristobo</surname><given-names>J</given-names></name><name name-style="western"><surname>Rouse</surname><given-names>GW</given-names></name><name name-style="western"><surname>Avila</surname><given-names>C</given-names></name></person-group> (<year>2015</year>) Bone-eating worms spread: Insights into shallow-Water <italic><tp:taxon-name><tp:taxon-name-part taxon-name-part-type="genus">Osedax</tp:taxon-name-part></tp:taxon-name></italic> (<tp:taxon-name><tp:taxon-name-part taxon-name-part-type="phylum">Annelida</tp:taxon-name-part></tp:taxon-name>, <tp:taxon-name><tp:taxon-name-part taxon-name-part-type="family">Siboglinidae</tp:taxon-name-part></tp:taxon-name>) from Antarctic, Subantarctic, and Mediterranean Waters. PLoS ONE 10: e0140341. <ext-link xlink:href="10.1371/journal.pone.0140341" ext-link-type="doi" xlink:type="simple">https://doi.org/10.1371/journal.pone.0140341</ext-link></mixed-citation></ref><ref id="B14"><mixed-citation xmlns:xlink="http://www.w3.org/1999/xlink" xlink:type="simple"><person-group><name name-style="western"><surname>Eilertsen</surname><given-names>MH</given-names></name><name name-style="western"><surname>Dahlgren</surname><given-names>TG</given-names></name><name name-style="western"><surname>Rapp</surname><given-names>HT</given-names></name></person-group> (<year>2020</year>) A new species of <italic><tp:taxon-name><tp:taxon-name-part taxon-name-part-type="genus">Osedax</tp:taxon-name-part></tp:taxon-name></italic> (<tp:taxon-name><tp:taxon-name-part taxon-name-part-type="family">Siboglinidae</tp:taxon-name-part></tp:taxon-name>: <tp:taxon-name><tp:taxon-name-part taxon-name-part-type="phylum">Annelida</tp:taxon-name-part></tp:taxon-name>) from colonization experiments in the Arctic deep sea. Frontiers in Marine Science 7: 443. <ext-link xlink:href="10.3389/fmars.2020.00443" ext-link-type="doi" xlink:type="simple">https://doi.org/10.3389/fmars.2020.00443</ext-link></mixed-citation></ref><ref id="B35"><mixed-citation xmlns:xlink="http://www.w3.org/1999/xlink" xlink:type="simple"><person-group><name name-style="western"><surname>Rouse</surname><given-names>GW</given-names></name><name name-style="western"><surname>Goffredi</surname><given-names>SK</given-names></name><name name-style="western"><surname>Vrijenhoek</surname><given-names>RC</given-names></name></person-group> (<year>2004</year>) <article-title><italic><tp:taxon-name><tp:taxon-name-part taxon-name-part-type="genus">Osedax</tp:taxon-name-part></tp:taxon-name></italic> : Bone-eating marine worms with dwarf males.</article-title><source>Science</source><volume>305</volume>: <fpage>668</fpage>–<lpage>671</lpage>. <ext-link xlink:href="10.1126/science.1098650" ext-link-type="doi" xlink:type="simple">https://doi.org/10.1126/science.1098650</ext-link></mixed-citation></ref><ref id="B15"><mixed-citation xmlns:xlink="http://www.w3.org/1999/xlink" xlink:type="simple"><person-group><name name-style="western"><surname>Fujikura</surname><given-names>K</given-names></name><name name-style="western"><surname>Fujiwara</surname><given-names>Y</given-names></name><name name-style="western"><surname>Kawato</surname><given-names>M</given-names></name></person-group> (<year>2006</year>) <article-title>A New species of <italic><tp:taxon-name><tp:taxon-name-part taxon-name-part-type="genus">Osedax</tp:taxon-name-part></tp:taxon-name></italic> (<tp:taxon-name><tp:taxon-name-part taxon-name-part-type="phylum">Annelida</tp:taxon-name-part></tp:taxon-name>: <tp:taxon-name><tp:taxon-name-part taxon-name-part-type="family">Siboglinidae</tp:taxon-name-part></tp:taxon-name>) associated with whale carcasses off Kyushu, Japan.</article-title><source>Zoological Science</source><volume>23</volume>: <fpage>733</fpage>–<lpage>740</lpage>. <ext-link xlink:href="10.2108/zsj.23.733" ext-link-type="doi" xlink:type="simple">https://doi.org/10.2108/zsj.23.733</ext-link></mixed-citation></ref><ref id="B41"><mixed-citation xmlns:xlink="http://www.w3.org/1999/xlink" xlink:type="simple"><person-group><name name-style="western"><surname>Salathé</surname><given-names>RM</given-names></name><name name-style="western"><surname>Vrijenhoek</surname><given-names>RC</given-names></name></person-group> (<year>2012</year>) Temporal variation and lack of host specificity among bacterial endosymbionts of <italic><tp:taxon-name><tp:taxon-name-part taxon-name-part-type="genus">Osedax</tp:taxon-name-part></tp:taxon-name></italic> bone worms (<tp:taxon-name><tp:taxon-name-part taxon-name-part-type="class">Polychaeta</tp:taxon-name-part></tp:taxon-name>: <tp:taxon-name><tp:taxon-name-part taxon-name-part-type="family">Siboglinidae</tp:taxon-name-part></tp:taxon-name>). BMC Evolutionary Biology 12: 189. <ext-link xlink:href="10.1186/1471-2148-12-189" ext-link-type="doi" xlink:type="simple">https://doi.org/10.1186/1471-2148-12-189</ext-link></mixed-citation></ref><ref id="B20"><mixed-citation xmlns:xlink="http://www.w3.org/1999/xlink" xlink:type="simple"><person-group><name name-style="western"><surname>Glover</surname><given-names>AG</given-names></name><name name-style="western"><surname>Källström</surname><given-names>B</given-names></name><name name-style="western"><surname>Smith</surname><given-names>CR</given-names></name><name name-style="western"><surname>Dahlgren</surname><given-names>TG</given-names></name></person-group> (<year>2005</year>) <article-title>World-wide whale worms? A new species of <italic><tp:taxon-name><tp:taxon-name-part taxon-name-part-type="genus">Osedax</tp:taxon-name-part></tp:taxon-name></italic> from the shallow north Atlantic.</article-title><source>Proceedings of the Royal Society B: Biological Sciences</source><volume>272</volume>: <fpage>2587</fpage>–<lpage>2592</lpage>. <ext-link xlink:href="10.1098/rspb.2005.3275" ext-link-type="doi" xlink:type="simple">https://doi.org/10.1098/rspb.2005.3275</ext-link></mixed-citation></ref><ref id="B37"><mixed-citation xmlns:xlink="http://www.w3.org/1999/xlink" xlink:type="simple"><person-group><name name-style="western"><surname>Rouse</surname><given-names>GW</given-names></name><name name-style="western"><surname>Wilson</surname><given-names>NG</given-names></name><name name-style="western"><surname>Worsaae</surname><given-names>K</given-names></name><name name-style="western"><surname>Vrijenhoek</surname><given-names>RC</given-names></name></person-group> (<year>2015</year>) <article-title>A Dwarf male reversal in bone-eating worms.</article-title><source>Current Biology</source><volume>25</volume>: <fpage>236</fpage>–<lpage>241</lpage>. <ext-link xlink:href="10.1016/j.cub.2014.11.032" ext-link-type="doi" xlink:type="simple">https://doi.org/10.1016/j.cub.2014.11.032</ext-link></mixed-citation></ref><ref id="B36"><mixed-citation xmlns:xlink="http://www.w3.org/1999/xlink" xlink:type="simple"><person-group><name name-style="western"><surname>Rouse</surname><given-names>GW</given-names></name><name name-style="western"><surname>Worsaae</surname><given-names>K</given-names></name><name name-style="western"><surname>Johnson</surname><given-names>SB</given-names></name><name name-style="western"><surname>Jones</surname><given-names>WJ</given-names></name><name name-style="western"><surname>Vrijenhoek</surname><given-names>RC</given-names></name></person-group> (<year>2008</year>) <article-title>Acquisition of dwarf male “harems” by recently settled females of <italic><tp:taxon-name><tp:taxon-name-part taxon-name-part-type="genus">Osedax</tp:taxon-name-part><tp:taxon-name-part taxon-name-part-type="species">roseus</tp:taxon-name-part></tp:taxon-name></italic> n. sp. (<tp:taxon-name><tp:taxon-name-part taxon-name-part-type="family">Siboglinidae</tp:taxon-name-part></tp:taxon-name>; <tp:taxon-name><tp:taxon-name-part taxon-name-part-type="phylum">Annelida</tp:taxon-name-part></tp:taxon-name>).</article-title><source>The Biological Bulletin</source><volume>214</volume>: <fpage>67</fpage>–<lpage>82</lpage>. <ext-link xlink:href="10.2307/25066661" ext-link-type="doi" xlink:type="simple">https://doi.org/10.2307/25066661</ext-link></mixed-citation></ref></ref-list></tp:taxon-treatment>
