# Supplementary material for: ﻿Description of a new Osedax (Annelida, Polychaeta, Siboglinidae) species colonizing cow bones in the South Atlantic Ocean
Source: Zookeys. 2024 Dec 3;1219:215–31. doi: 10.3897/zookeys.1219.134005 (PMC11632350; doi:10.3897/zookeys.1219.134005)
Supplement: Supplementary material 1 — Minimum genetic distance based on uncorrected p–distance between species within Clade V [file zookeys-1219-215_article-134005__-s001.xlsx]

## Sheet: p-distance
	1	2	3	4	5	6	7	8	9	10
1. O. rubiplumus	-	0.14622	0.13721	0.1694	0.1808	0.11652	0.13823	0.17227	0.16188	0.16439
2. O. bryani	0.14622	-	0.16418	0.17243	0.1701	0.15763	0.16267	0.16926	0.15974	0.16268
3. O. roseus	0.13721	0.16418	-	0.16519	0.18656	0.13485	0.14438	0.16274	0.16351	0.17224
4. O. craigmcclaini	0.1694	0.17243	0.16519	-	0.14581	0.14727	0.15486	0.16094	0.18406	0.18189
5. O. fenrisi	0.1808	0.1701	0.18656	0.14581	-	0.14217	0.1708	0.16276	0.16209	0.16082
6. O. 'sagami-4'	0.11652	0.15763	0.13485	0.14727	0.14217	-	0.12916	0.15723	0.15111	0.14808
7. O. 'sagami-3'	0.13823	0.16267	0.14438	0.15486	0.1708	0.12916	-	0.17905	0.14962	0.14875
8. O. 'BioSuOr-3'	0.17227	0.16926	0.16274	0.16094	0.16276	0.15723	0.17905	-	0.20047	0.19652
9. O. nataliae sp. 18	0.16188	0.15974	0.16351	0.18406	0.16209	0.15111	0.14962	0.20047	-	0.02442
10. O. nataliae sp. 34	0.16439	0.16268	0.17224	0.18189	0.16082	0.14808	0.14875	0.19652	0.02442	-
Supplementary Table 1. Minimum genetic distance based on uncorrected p–distance between species within Clade V. The maximum intraspecific divergences among Osedax nataliae sp. nov. specimens are in bold.
